# Supplementary material for: A cross-country Exchange Market Pressure (EMP) dataset
Source: Data Brief. 2017 May 4;12:652–5. doi: 10.1016/j.dib.2017.04.059 (PMC5432674; doi:10.1016/j.dib.2017.04.059)
Supplement: Supplementary file 2 — Supplementary material [file mmc2.zip]

Archive with 3 entries (2 files):
- emp_dataset/
- emp_dataset/country_code_map.csv
- emp_dataset/EMP_allcountries.csv
