# Supplementary material for: A cross-country Exchange Market Pressure (EMP) dataset
Source: Data Brief. 2017 May 4;12:652–5. doi: 10.1016/j.dib.2017.04.059 (PMC5432674; doi:10.1016/j.dib.2017.04.059)
Supplement: Supplementary file 2 — Supplementary material [file mmc2.zip › emp_dataset/country_code_map.csv]

	two_letter_code	country	currency_name
1	AE	United Arab Emirates	UAE Dirham
2	AF	Afghanistan	Afghani
3	AL	Albania	Lek
4	AM	Armenia	Armenian Dram
5	NL	Netherlands	Netherlands Antillian Guilder
6	SX	Sint Maarten (Dutch part)	Netherlands Antillean Guilder
7	AO	Angola	Kwanza
8	AR	Argentina	Argentine Peso
9	AU	Australia	Australian Dollar
10	CX	Christmas Island	Australian Dollar
11	CC	Cocos (Keeling) Islands	Australian Dollar
12	HM	Heard Island and McDonald Islands	Australian Dollar
13	KI	Kiribati	Australian Dollar
14	NR	Nauru	Australian Dollar
15	NF	Norfolk Island	Australian Dollar
16	TV	Tuvalu	Australian Dollar
17	AW	Aruba	Aruban Guilder
18	AZ	Azerbaijan	Azerbaijanian Manat
19	BA	Bosnia and Herzegovina	Convertible Marks
20	BB	Barbados	Barbados Dollar
21	BD	Bangladesh	Taka
22	BG	Bulgaria	Bulgarian Lev
23	BH	Bahrain	Bahraini Dinar
24	BI	Burundi	Burundi Franc
25	BM	Bermuda	Bermudian Dollar
26	BN	Brunei	Brunei Dollar
27	BO	Bolivia	Boliviano
28	BR	Brazil	Brazilian Real
29	BS	Bahamas	Bahamian Dollar
30	BT	Bhutan	Ngultrum
31	BW	Botswana	Pula
32	BY	Belarus	Belarussian Ruble
33	BZ	Belize	Belize Dollar
34	CA	Canada	Canadian Dollar
35	CD	Democratic Republic of the Congo	Congolese Franc
36	CH	Switzerland	WIR Euro
37	CL	Chile	Chilean Peso
38	CN	China	Yuan Renminbi
39	CO	Colombia	Unidad de Valor Real
40	CR	Costa Rica	Costa Rican Colon
41	CU	Cuba	Cuban Peso
42	CV	Cape Verde	Cape Verde Escudo
43	CY	Cyprus	Cyprus Pound
44	CZ	Czech Republic	Czech Koruna
45	DJ	Djibouti	Djibouti Franc
46	DK	Denmark	Danish Krone
47	GL	Greenland	Danish Krone
48	DO	Dominican Republic	Dominican Peso
49	DZ	Algeria	Algerian Dinar
50	EE	Estonia	Kroon
51	EG	Egypt	Egyptian Pound
52	ER	Eritrea	Nakfa
53	ET	Ethiopia	Ethiopian Birr
54	AX	Aland Islands	Euro
55	AD	Andorra	Euro
56	AT	Austria	Austrian Shilling
57	BE	Belgium	Belgian franc
58	EU	Euro Area	Euro
59	FI	Finland	Finnish markka
60	FR	France	French franc
61	GF	French Guiana	Euro
62	GR	Greece	Greek drachmas
63	GP	Guadeloupe	Euro
64	VA	Holy See (Vatican City State)	Euro
65	IE	Ireland	Irish pound
66	IT	Italy	Italian lira
67	MQ	Martinique	Euro
68	YT	Mayotte	Euro
69	MC	Monaco	Euro
70	ME	Montenegro	Euro
71	PT	Portugal	Portugese Escudo
72	RE	Reunion	Euro
73	BL	Saint Barthelemy	Euro
74	MF	Saint Martin (French part)	Euro
75	PM	Saint Pierre and Miquelon	Euro
76	SM	San Marino	Euro
77	SK	Slovakia	Slovak Koruna
78	SI	Slovenia	Slovenian Tolar
79	ES	Spain	Spanish peso
80	FJ	Fiji	Fiji Dollar
81	FK	Falkland Islands (Malvinas)	Falkland Islands Pound
82	IM	Isle of Man	Pound sterling
83	JE	Jersey	Pound sterling
84	GB	United Kingdom	Pound Sterling
85	GE	Georgia	Lari
86	GG	Guernsey	Guernsey Pound
87	GH	Ghana	Ghana Cedi
88	GI	Gibraltar	Gibraltar Pound
89	GM	Gambia	Dalasi
90	GN	Guinea	Guinea Franc
91	GT	Guatemala	Quetzal
92	GY	Guyana	Guyana Dollar
93	HK	Hong Kong	Hong Kong Dollar
94	HN	Honduras	Lempira
95	HR	Croatia	Croatian Kuna
96	HT	Haiti	Gourde
97	HU	Hungary	Forint
98	ID	Indonesia	Rupiah
99	IL	Israel	New Israeli Sheqel
100	PS	Palestinian Territory, Occupied	New Israeli Shekel
101	IN	India	Indian Rupee
102	IQ	Iraq	Iraqi Dinar
103	IR	Iran	Iranian Rial
104	IS	Iceland	Iceland Krona
105	JM	Jamaica	Jamaican Dollar
106	JO	Jordan	Jordanian Dinar
107	JP	Japan	Yen
108	KE	Kenya	Kenyan Shilling
109	KG	Kyrgyzstan	Som
110	KH	Cambodia	Riel
111	KM	Comoros	Comoro Franc
112	KP	Korea, Democratic People's Republic of	North Korean Won
113	KR	South Korea	Won
114	KW	Kuwait	Kuwaiti Dinar
115	KY	Cayman Islands	Cayman Islands Dollar
116	LA	Lao People's Democratic Republic	Kip
117	LB	Lebanon	Lebanese Pound
118	LK	Sri Lanka	Sri Lanka Rupee
119	LR	Liberia	Liberian Dollar
120	LS	Lesotho	Loti
121	LT	Lithuania	Lithuanian Litas
122	LV	Latvia	Latvian Lats
123	LY	Libya	Libyan Dinar
124	MA	Morocco	Moroccan Dirham
125	EH	Western Sahara	Moroccan Dirham
126	MD	Moldova, Republic of	Moldovan Leu
127	MG	Madagascar	Malagasy Ariary
128	MK	Macedonia	Denar
129	MM	Myanmar	Kyat
130	MN	Mongolia	Tugrik
131	MO	Macao	Pataca
132	MR	Mauritania	Ouguiya
133	MT	Malta	Maltese Lira
134	MU	Mauritius	Mauritius Rupee
135	MV	Maldives	Rufiyaa
136	MW	Malawi	Kwacha
137	MX	Mexico	Mexican Unidad de Inversion (UDI)
138	MY	Malaysia	Malaysian Ringgit
139	MZ	Mozambique	Metical
140	FO	Faroe Islands	NA
141	DE	Germany	German Deutschmark
142	LI	Liechtenstein	NA
143	LU	Luxembourg	Luxembourgish franc
144	GS	South Georgia and the South Sandwich Islands	NA
145	Na	Namibia	Namibia Dollar
146	NG	Nigeria	Naira
147	NI	Nicaragua	Cordoba Oro
148	NO	Norway	Norwegian Krone
149	NP	Nepal	Nepalese Rupee
150	CK	Cook Islands	New Zealand Dollar
151	NZ	New Zealand	New Zealand Dollar
152	NU	Niue	New Zealand Dollar
153	PN	Pitcairn	New Zealand Dollar
154	TK	Tokelau	New Zealand Dollar
155	OM	Oman	Rial Omani
156	PA	Panama	Balboa
157	PE	Peru	Nuevo Sol
158	PG	Papua New Guinea	Kina
159	PH	Philippines	Philippine Peso
160	PK	Pakistan	Pakistan Rupee
161	PL	Poland	Zloty
162	PY	Paraguay	Guarani
163	QA	Qatar	Qatari Rial
164	RO	Romania	New Leu
165	RS	Serbia	Serbian Dinar
166	RU	Russian Federation	Russian Ruble
167	RW	Rwanda	Rwanda Franc
168	SA	Saudi Arabia	Saudi Riyal
169	SB	Solomon Islands	Solomon Islands Dollar
170	SC	Seychelles	Seychelles Rupee
171	SS	South Sudan	Sudanese Pound
172	SD	Sudan	Sudanese Pound
173	SE	Sweden	Swedish Krona
174	SG	Singapore	Singapore Dollar
175	SH	Saint Helena, Ascension and Tristan da Cunha	Saint Helena Pound
176	SL	Sierra Leone	Leone
177	SO	Somalia	Somali Shilling
178	SR	Surinam	Surinam Dollar
179	ST	Sao Tome and Principe	Dobra
180	SV	El Salvador	El Salvador Colon
181	SY	Syrian Arab Republic	Syrian Pound
182	SZ	Swaziland	Lilangeni
183	TH	Thailand	Baht
184	TJ	Tajikistan	Somoni
185	TM	Turkmenistan	Manat
186	TN	Tunisia	Tunisian Dinar
187	TO	Tonga	Pa'anga
188	TR	Turkey	New Turkish Lira
189	TT	Trinidad and Tobago	Trinidad and Tobago Dollar
190	TW	Taiwan, Province of China	New Taiwan Dollar
191	TZ	Tanzania	Tanzanian Shilling
192	UA	Ukraine	Hryvnia
193	UG	Uganda	Uganda Shilling
194	AS	American Samoa	US Dollar
195	BQ	Bonaire, Sint Eustatius and Saba	US Dollar
196	EC	Ecuador	US Dollar
197	GU	Guam	US Dollar
198	MH	Marshall Islands	US Dollar
199	FM	Micronesia, Federal States of	US Dollar
200	MP	Northern Mariana Islands	US Dollar
201	PW	Palau	US Dollar
202	PR	Puerto Rico	US Dollar
203	TI	Timor	US Dollar
204	TL	Timor-Leste	US Dollar
205	TC	Turks and Caicos Islands	US Dollar
206	VG	Virgin Islands, British	US Dollar
207	VI	Virgin Islands, U.S.	US Dollar
208	US	United States	US Dollar (Same day)
209	UY	Uruguay	Uruguay Peso en Unidades Indexadas
210	UZ	Uzbekistan	Uzbekistan Sum
211	VE	Venezuela	Bolivar Fuerte
212	VN	Vietnam	Dong
213	VU	Vanuatu	Vatu
214	WS	Samoa	Tala
215	BJ	Benin	CFA Franc BEAC
216	CM	Cameroon	CFA Franc BEAC
217	CF	Central African Republic	CFA Franc BEAC
218	TD	Chad	CFA Franc BEAC
219	CG	Congo	CFA Franc BEAC
220	GQ	Equatorial Guinea	CFA Franc BEAC
221	GA	Gabon	CFA Franc BEAC
222	AI	Anguilla	East Caribbean Dollar
223	AG	Antigua and Barbuda	East Caribbean Dollar
224	DM	Dominica	East Caribbean Dollar
225	GD	Grenada	East Caribbean Dollar
226	MS	Montserrat	East Caribbean Dollar
227	KN	Saint Kitts and Nevis	East Caribbean Dollar
228	LC	Saint Lucia	East Caribbean Dollar
229	VC	Saint Vincent and the Grenadines	East Caribbean Dollar
230	BF	Burkina Faso	CFA Franc BCEAO
231	CI	Cote d'Ivoire	CFA Franc BCEAO
232	GW	Guinea-Bissau	CFA Franc BCEAO
233	ML	Mali	CFA Franc BCEAO
234	NE	Niger	CFA Franc BCEAO
235	SN	Senegal	CFA Franc BEACO
236	TG	Togo	CFA Franc BEACO
237	PF	French Polynesia	French Pacific Franc
238	NC	New Caledonia	South Pacific Franc
239	WF	Wallis and Futuna	CFP Franc
240	YE	Yemen	Yemeni Rial
241	ZA	South Africa	Rand
242	ZM	Zambia	Zambian Kwacha
243	ZW	Zimbabwe	Zimbabwe Dollar
244	KZ	Kazakhstan	Kazakhstani Tenge
245	ND	Netherland Antilles	Netherlands Antillean Guilder
246	AV	Advance Economies	NA
247	EM	Emerging Economies	NA
248	CB	Curacao	Netherlands Antillian Guilder
249	KO	Korea Republic	South korea Won
250	KS	Kosovo	German Deutschmark
251	WZ	West Bank and Gaza	New Israeli Sheqel
