# Supplementary material for: A cross-country Exchange Market Pressure (EMP) dataset
Source: Data Brief. 2017 May 4;12:652–5. doi: 10.1016/j.dib.2017.04.059 (PMC5432674; doi:10.1016/j.dib.2017.04.059)
Supplement: Supplementary file 2 — Supplementary material [file mmc2.zip › emp_dataset/EMP_allcountries.csv]

date	country	curr.emp	emp_lo	emp_hi	rho	rho_lo	rho_hi
2001-01-01	ae.curr	-0.1126186072	-0.1360185993	-0.0892186151	4.82	2.2	10.56
2001-02-01	ae.curr	-0.7183493928	-0.8718861831	-0.5648126025	4.82	2.2	10.56
2001-03-01	ae.curr	-0.9744346072	-1.1813398005	-0.7675294138	4.82	2.2	10.56
2001-04-01	ae.curr	-0.3235913928	-0.3930729483	-0.2541098373	4.82	2.2	10.56
2001-05-01	ae.curr	-0.389456	-0.4723822878	-0.3065297122	4.82	2.2	10.56
2001-06-01	ae.curr	-0.1135826072	-0.1371878624	-0.089977352	4.82	2.2	10.56
2001-07-01	ae.curr	0.637204	0.5015250984	0.7728829016	4.82	2.2	10.56
2001-08-01	ae.curr	-0.9791113928	-1.1881718486	-0.770050937	4.82	2.2	10.56
2001-09-01	ae.curr	-1.6208812943	-1.9657232832	-1.2760393054	4.82	2.2	10.56
2001-10-01	ae.curr	-1.8769927057	-2.2769478339	-1.4770375775	4.82	2.2	10.56
2001-11-01	ae.curr	2.360354	1.8577673275	2.8629406725	4.82	2.2	10.56
2001-12-01	ae.curr	1.1450887115	0.9001072152	1.3900702078	4.82	2.2	10.56
2002-01-01	ae.curr	1.7094602885	0.8181159404	2.6008046365	8.55	3.55	20.57
2002-02-01	ae.curr	3.6819787057	1.7552795329	5.6086778785	8.55	3.55	20.57
2002-03-01	ae.curr	1.4457712863	0.6930705649	2.1984720077	8.55	3.55	20.57
2002-04-01	ae.curr	-4.8839174589	-7.4371963767	-2.3306385412	8.55	3.55	20.57
2002-05-01	ae.curr	2.2423498598	1.0665624584	3.4181372612	8.55	3.55	20.57
2002-06-01	ae.curr	-4.5082573928	-6.8678824708	-2.1486323149	8.55	3.55	20.57
2002-07-01	ae.curr	4.4234547115	2.1067644341	6.740144989	8.55	3.55	20.57
2002-08-01	ae.curr	-0.1323673187	-0.2030308445	-0.0617037929	8.55	3.55	20.57
2002-09-01	ae.curr	0.374298883	0.1806450432	0.5679527228	8.55	3.55	20.57
2002-10-01	ae.curr	0.474716117	0.2242631141	0.72516912	8.55	3.55	20.57
2002-11-01	ae.curr	-13.516031117	-20.5881977883	-6.4438644458	8.55	3.55	20.57
2002-12-01	ae.curr	0.3180934357	0.1481431837	0.4880436878	8.55	3.55	20.57
2003-01-01	ae.curr	1.5459346813	1.2129600092	1.8789093534	2.97	1.36	6.5
2003-02-01	ae.curr	2.298483	1.8025455506	2.7944204494	2.97	1.36	6.5
2003-03-01	ae.curr	-0.4246108598	-0.5174028777	-0.3318188419	2.97	1.36	6.5
2003-04-01	ae.curr	-0.7372531402	-0.8951533696	-0.5793529108	2.97	1.36	6.5
2003-05-01	ae.curr	-0.2331946813	-0.2829230003	-0.1834663623	2.97	1.36	6.5
2003-06-01	ae.curr	0.3208592885	0.2528032643	0.3889153127	2.97	1.36	6.5
2003-07-01	ae.curr	-3.0057637242	-3.654602938	-2.3569245105	2.97	1.36	6.5
2003-08-01	ae.curr	0.4354264357	0.3400070195	0.530845852	2.97	1.36	6.5
2003-09-01	ae.curr	1.2548746813	0.9847012368	1.5250481258	2.97	1.36	6.5
2003-10-01	ae.curr	0.2577463187	0.2015456283	0.3139470091	2.97	1.36	6.5
2003-11-01	ae.curr	-0.66825	-0.8124364919	-0.5240635081	2.97	1.36	6.5
2003-12-01	ae.curr	-0.5466777115	-0.6658077953	-0.4275476277	2.97	1.36	6.5
2004-01-01	ae.curr	-3.231152467	-4.0170329092	-2.4452720247	2.05	0.93	4.53
2004-02-01	ae.curr	-0.8698887613	-1.0816156633	-0.6581618592	2.05	0.93	4.53
2004-03-01	ae.curr	-1.3458504287	-1.6702658607	-1.0214349967	2.05	0.93	4.53
2004-04-01	ae.curr	-0.71576081	-0.8920172287	-0.5395043914	2.05	0.93	4.53
2004-05-01	ae.curr	2.420582467	1.8316827707	3.0094821632	2.05	0.93	4.53
2004-06-01	ae.curr	1.360175	1.0296319423	1.6907180577	2.05	0.93	4.53
2004-07-01	ae.curr	-12.8531637242	-15.9770073459	-9.7293201025	2.05	0.93	4.53
2004-08-01	ae.curr	10.7328487242	8.1242736549	13.3414237935	2.05	0.93	4.53
2004-09-01	ae.curr	1.842335	1.3946197839	2.2900502161	2.05	0.93	4.53
2004-10-01	ae.curr	-1.290622467	-1.6049248258	-0.9763201081	2.05	0.93	4.53
2004-11-01	ae.curr	-2.3199213102	-2.8797272392	-1.7601153812	2.05	0.93	4.53
2004-12-01	ae.curr	-0.8639015113	-1.0758276857	-0.6519753369	2.05	0.93	4.53
2005-01-01	ae.curr	0.410704415	0.305095958	0.516312872	1.75	0.79	3.87
2005-02-01	ae.curr	0.3652658735	0.2753343657	0.4551973812	1.75	0.79	3.87
2005-03-01	ae.curr	-2.301075	-2.8850302569	-1.7171197431	1.75	0.79	3.87
2005-04-01	ae.curr	-0.568925	-0.7133039292	-0.4245460708	1.75	0.79	3.87
2005-05-01	ae.curr	-0.05915	-0.0741607899	-0.0441392101	1.75	0.79	3.87
2005-06-01	ae.curr	-0.2139476072	-0.2675512268	-0.1603439875	1.75	0.79	3.87
2005-07-01	ae.curr	-6.4113	-8.0383275149	-4.7842724851	1.75	0.79	3.87
2005-08-01	ae.curr	0.4134476072	0.3092158794	0.5176793349	1.75	0.79	3.87
2005-09-01	ae.curr	0.1529438665	0.1079114967	0.1979762363	1.75	0.79	3.87
2005-10-01	ae.curr	-3.1134963335	-3.9105337505	-2.3164589165	1.75	0.79	3.87
2005-11-01	ae.curr	3.670702467	2.7384791193	4.6029258146	1.75	0.79	3.87
2005-12-01	ae.curr	3.010272533	2.2470315987	3.7735134674	1.75	0.79	3.87
2006-01-01	ae.curr	-0.384405	-0.4897496953	-0.2790603047	1.47	0.66	3.27
2006-02-01	ae.curr	-1.679181	-2.1393540225	-1.2190079775	1.47	0.66	3.27
2006-03-01	ae.curr	-0.481425	-0.6133576489	-0.3494923511	1.47	0.66	3.27
2006-04-01	ae.curr	-1.053037533	-1.340872274	-0.7652027921	1.47	0.66	3.27
2006-05-01	ae.curr	-1.6575140609	-2.1009286156	-1.2140995061	1.47	0.66	3.27
2006-06-01	ae.curr	-0.6987686824	-0.8895171077	-0.5080202572	1.47	0.66	3.27
2006-07-01	ae.curr	-0.773385551	-0.996522938	-0.550248164	1.47	0.66	3.27
2006-08-01	ae.curr	0.5439703558	0.3941512653	0.6937894463	1.47	0.66	3.27
2006-09-01	ae.curr	-1.721517	-2.1932920387	-1.2497419613	1.47	0.66	3.27
2006-10-01	ae.curr	0.7954936442	0.5782378349	1.0127494536	1.47	0.66	3.27
2006-11-01	ae.curr	-1.8199304299	-2.319421396	-1.3204394637	1.47	0.66	3.27
2006-12-01	ae.curr	-0.8440802143	-1.0739048745	-0.6142555541	1.47	0.66	3.27
2007-01-01	ae.curr	-0.916856	-1.18307446	-0.65063754	1.24	0.56	2.78
2007-02-01	ae.curr	-2.307144	-2.9770467139	-1.6372412861	1.24	0.56	2.78
2007-03-01	ae.curr	-5.8361345201	-7.5228088476	-4.1494601927	1.24	0.56	2.78
2007-04-01	ae.curr	-5.9577588356	-7.6963518836	-4.2191657877	1.24	0.56	2.78
2007-05-01	ae.curr	-3.5707920665	-4.6020735582	-2.5395105748	1.24	0.56	2.78
2007-06-01	ae.curr	-0.5210785777	-0.6771227765	-0.365034379	1.24	0.56	2.78
2007-07-01	ae.curr	0.8792996225	0.6216142671	1.136984978	1.24	0.56	2.78
2007-08-01	ae.curr	-1.5854904082	-2.0498065104	-1.1211743059	1.24	0.56	2.78
2007-09-01	ae.curr	-6.2124376065	-8.0020492584	-4.4228259545	1.24	0.56	2.78
2007-10-01	ae.curr	-2.4144394307	-3.1218229963	-1.7070558652	1.24	0.56	2.78
2007-11-01	ae.curr	-31.6596535891	-40.7227827439	-22.5965244343	1.24	0.56	2.78
2007-12-01	ae.curr	-1.4730444266	-2.0338890238	-0.9121998295	1.24	0.56	2.78
2008-01-01	ae.curr	1.7145895449	1.1253247276	2.3038543622	1.07	0.47	2.41
2008-02-01	ae.curr	-6.2049515449	-8.3015360821	-4.1083670077	1.07	0.47	2.41
2008-03-01	ae.curr	-1.1924670963	-1.5936671456	-0.7912670469	1.07	0.47	2.41
2008-04-01	ae.curr	13.558065585	9.008737183	18.107393987	1.07	0.47	2.41
2008-05-01	ae.curr	-1.1806676501	-1.5774498296	-0.7838854706	1.07	0.47	2.41
2008-06-01	ae.curr	11.1073847103	7.3816118976	14.8331575231	1.07	0.47	2.41
2008-07-01	ae.curr	6.8647394219	4.5613051905	9.1681736533	1.07	0.47	2.41
2008-08-01	ae.curr	4.6778380821	3.1057588557	6.2499173086	1.07	0.47	2.41
2008-09-01	ae.curr	5.564689496	3.6976546021	7.4317243899	1.07	0.47	2.41
2008-10-01	ae.curr	3.5068654219	2.3305985986	4.6831322451	1.07	0.47	2.41
2008-11-01	ae.curr	6.8957638064	4.5787167891	9.2128108237	1.07	0.47	2.41
2008-12-01	ae.curr	3.5007962758	2.3261098287	4.6754827229	1.07	0.47	2.41
2009-01-01	ae.curr	4.8418837242	3.1521395709	6.5316278775	1.65	0.72	3.75
2009-02-01	ae.curr	3.019004992	1.9676137469	4.070396237	1.65	0.72	3.75
2009-03-01	ae.curr	4.5448837798	2.9587590002	6.1310085594	1.65	0.72	3.75
2009-04-01	ae.curr	4.0059112282	2.6068769844	5.404945472	1.65	0.72	3.75
2009-05-01	ae.curr	-2.2379787772	-3.0140303198	-1.4619272345	1.65	0.72	3.75
2009-06-01	ae.curr	-4.79605383	-6.4731333932	-3.1189742668	1.65	0.72	3.75
2009-07-01	ae.curr	-1.4996023928	-2.0237437248	-0.9754610609	1.65	0.72	3.75
2009-08-01	ae.curr	-0.2192437242	-0.2962098923	-0.1422775561	1.65	0.72	3.75
2009-09-01	ae.curr	-1.2001275701	-1.617886345	-0.7823687952	1.65	0.72	3.75
2009-10-01	ae.curr	-1.867635	-2.5192281616	-1.2160418384	1.65	0.72	3.75
2009-11-01	ae.curr	-1.4132276339	-1.9157815963	-0.9106736715	1.65	0.72	3.75
2009-12-01	ae.curr	7.5216926339	4.8879759863	10.1554092816	1.65	0.72	3.75
2010-01-01	ae.curr	3.2369732943	2.1508232921	4.3231232965	1.42	0.62	3.22
2010-02-01	ae.curr	2.5303812758	1.6814243926	3.3793381589	1.42	0.62	3.22
2010-03-01	ae.curr	-2.6502785643	-3.537655394	-1.7629017346	1.42	0.62	3.22
2010-04-01	ae.curr	0.0678665643	0.0473695704	0.0883635581	1.42	0.62	3.22
2010-05-01	ae.curr	-1.0394987427	-1.3889009861	-0.6900964994	1.42	0.62	3.22
2010-06-01	ae.curr	0.4813308598	0.3179269184	0.6447348011	1.42	0.62	3.22
2010-07-01	ae.curr	-6.601012	-8.8168800332	-4.3851439668	1.42	0.62	3.22
2010-08-01	ae.curr	2.1586345633	1.4321829687	2.8850861578	1.42	0.62	3.22
2010-09-01	ae.curr	0.496373387	0.3302047348	0.6625420391	1.42	0.62	3.22
2010-10-01	ae.curr	-6.026338	-8.0492959542	-4.0033800458	1.42	0.62	3.22
2010-11-01	ae.curr	-0.9806613431	-1.3121406337	-0.6491820525	1.42	0.62	3.22
2010-12-01	ae.curr	-1.15872	-1.5476862081	-0.7697537919	1.42	0.62	3.22
2011-01-01	ae.curr	-0.5777907242	-0.7811812857	-0.3744001628	1.12	0.49	2.56
2011-02-01	ae.curr	-4.722256	-6.3806501679	-3.0638618321	1.12	0.49	2.56
2011-03-01	ae.curr	-3.7402145643	-5.0513383266	-2.4290908019	1.12	0.49	2.56
2011-04-01	ae.curr	-6.1592241785	-8.3251310933	-3.9933172637	1.12	0.49	2.56
2011-05-01	ae.curr	0.2787507427	0.1803790943	0.3771223912	1.12	0.49	2.56
2011-06-01	ae.curr	1.0112307242	0.6556217383	1.3668397101	1.12	0.49	2.56
2011-07-01	ae.curr	1.7450373928	1.1312470793	2.3588277064	1.12	0.49	2.56
2011-08-01	ae.curr	1.6703333187	1.0827780669	2.2578885705	1.12	0.49	2.56
2011-09-01	ae.curr	1.6054772885	1.0435671046	2.1673874723	1.12	0.49	2.56
2012-01-01	ae.curr	-1.5589732387	-2.129196381	-0.9887500965	0.98	0.43	2.25
2012-02-01	ae.curr	-0.410010533	-0.5591138034	-0.2609072627	0.98	0.43	2.25
2012-03-01	ae.curr	-2.865814	-3.9149542636	-1.8166737364	0.98	0.43	2.25
2012-04-01	ae.curr	-0.1059272943	-0.1442076575	-0.0676469311	0.98	0.43	2.25
2012-05-01	ae.curr	2.3198452943	1.4710760041	3.1686145846	0.98	0.43	2.25
2012-06-01	ae.curr	-1.8329047242	-2.5044075903	-1.1614018581	0.98	0.43	2.25
2012-07-01	ae.curr	-0.1616892758	-0.2203834409	-0.1029951106	0.98	0.43	2.25
2012-08-01	ae.curr	-0.571144	-0.7802329942	-0.3620550058	0.98	0.43	2.25
2012-09-01	ae.curr	0.471282	0.2987512909	0.6438127091	0.98	0.43	2.25
2012-10-01	ae.curr	-2.084754	-2.84795753	-1.32155047	0.98	0.43	2.25
2012-11-01	ae.curr	-1.8078167242	-2.4701351733	-1.1454982752	0.98	0.43	2.25
2012-12-01	ae.curr	-0.9343427427	-1.276892797	-0.5917926885	0.98	0.43	2.25
2013-01-01	ae.curr	-1053.4908225331	-1054.243872977	-1052.7377720891	501.9	0.43	2.25
1996-04-01	ag.curr	-0.0030856	-0.0038187006	-0.0023524994	308.56	140.07	679.69
1996-05-01	ag.curr	1.018248	0.7763247982	1.2601712018	308.56	140.07	679.69
1996-06-01	ag.curr	1.0460184	0.7974972927	1.2945395073	308.56	140.07	679.69
1996-07-01	ag.curr	-0.262276	-0.324589552	-0.199962448	308.56	140.07	679.69
1996-08-01	ag.curr	1.0460184	0.7974972927	1.2945395073	308.56	140.07	679.69
1996-09-01	ag.curr	0.6664896	0.5081398679	0.8248393321	308.56	140.07	679.69
1996-10-01	ag.curr	0.5739216	0.4375648863	0.7102783137	308.56	140.07	679.69
1996-11-01	ag.curr	0.0586264	0.0446974884	0.0725553116	308.56	140.07	679.69
1996-12-01	ag.curr	-0.5646648	-0.6988222119	-0.4305073881	308.56	140.07	679.69
1997-01-01	ag.curr	1.052784	0.8032359745	1.3023320255	292.44	133.22	641.95
1997-02-01	ag.curr	-0.9621276	-1.1901867678	-0.7340684322	292.44	133.22	641.95
1997-03-01	ag.curr	-1.0206156	-1.2625385469	-0.7786926531	292.44	133.22	641.95
1997-04-01	ag.curr	0.1403712	0.1070981299	0.1736442701	292.44	133.22	641.95
1997-05-01	ag.curr	1.5616296	1.1914666955	1.9317925045	292.44	133.22	641.95
1997-06-01	ag.curr	-0.6550656	-0.810339927	-0.499791273	292.44	133.22	641.95
1997-07-01	ag.curr	0.6755364	0.5154097503	0.8356630497	292.44	133.22	641.95
1997-08-01	ag.curr	0.7427976	0.5667276042	0.9188675958	292.44	133.22	641.95
1997-09-01	ag.curr	-1.2838116	-1.5881215533	-0.9795016467	292.44	133.22	641.95
1997-10-01	ag.curr	0.5380896	0.4105428314	0.6656363686	292.44	133.22	641.95
1997-11-01	ag.curr	0.0497148	0.0379305877	0.0614990123	292.44	133.22	641.95
1997-12-01	ag.curr	-1.7049252	-2.1090543635	-1.3007960365	292.44	133.22	641.95
1998-01-01	ag.curr	1.1945033	0.9330063722	1.4560002278	283.73	129.45	621.88
1998-02-01	ag.curr	-2.6188279	-3.192133516	-2.045522284	283.73	129.45	621.88
1998-03-01	ag.curr	-0.6185314	-0.7539383602	-0.4831244398	283.73	129.45	621.88
1998-04-01	ag.curr	-0.0794444	-0.0968361197	-0.0620526803	283.73	129.45	621.88
1998-05-01	ag.curr	1.7704752	1.3828883047	2.1580620953	283.73	129.45	621.88
1998-06-01	ag.curr	-0.3092657	-0.3769691801	-0.2415622199	283.73	129.45	621.88
1998-07-01	ag.curr	0.5135513	0.401126255	0.625976345	283.73	129.45	621.88
1998-08-01	ag.curr	0.5561108	0.4343687624	0.6778528376	283.73	129.45	621.88
1998-09-01	ag.curr	-1.3448802	-1.6392971685	-1.0504632315	283.73	129.45	621.88
1998-10-01	ag.curr	-0.1305158	-0.1590879109	-0.1019436891	283.73	129.45	621.88
1998-11-01	ag.curr	-1.3477175	-1.6427556014	-1.0526793986	283.73	129.45	621.88
1998-12-01	ag.curr	-0.0453968	-0.0553349255	-0.0354586745	283.73	129.45	621.88
1999-01-01	ag.curr	-0.16821	-0.2080154139	-0.1284045861	224.28	101.76	494.34
1999-02-01	ag.curr	0.5517288	0.4211670424	0.6822905576	224.28	101.76	494.34
1999-03-01	ag.curr	-0.1861524	-0.2302037247	-0.1421010753	224.28	101.76	494.34
1999-04-01	ag.curr	-0.0403704	-0.0499236993	-0.0308171007	224.28	101.76	494.34
1999-05-01	ag.curr	-0.661626	-0.8181939614	-0.5050580386	224.28	101.76	494.34
1999-06-01	ag.curr	0.3633336	0.277353906	0.449313294	224.28	101.76	494.34
1999-07-01	ag.curr	-0.2825928	-0.3494658954	-0.2157197046	224.28	101.76	494.34
1999-08-01	ag.curr	1.3725936	1.0477814225	1.6974057775	224.28	101.76	494.34
1999-09-01	ag.curr	-0.1614816	-0.1996947973	-0.1232684027	224.28	101.76	494.34
1999-10-01	ag.curr	-0.403704	-0.4992369934	-0.3081710066	224.28	101.76	494.34
1999-11-01	ag.curr	-3.0726147783	-3.2302442173	-2.9149853392	224.28	101.76	494.34
1999-12-01	ag.curr	-0.0055027614	-0.4884751168	0.477469594	224.28	101.76	494.34
2000-01-01	ag.curr	1.4852579397	1.2593384876	1.7111773917	222.84	101.88	487.4
2000-02-01	ag.curr	0.200556	0.1598904986	0.2412215014	222.84	101.88	487.4
2000-03-01	ag.curr	-1.00278	-1.2061075068	-0.7994524932	222.84	101.88	487.4
2000-04-01	ag.curr	-0.5604719397	-0.5988782465	-0.5220656328	222.84	101.88	487.4
2000-05-01	ag.curr	0.4211676	0.3357700471	0.5065651529	222.84	101.88	487.4
2000-06-01	ag.curr	-0.1022645202	-0.2328459634	0.0283169231	222.84	101.88	487.4
2000-07-01	ag.curr	0.3574456598	0.2033685935	0.5115227261	222.84	101.88	487.4
2000-08-01	ag.curr	0.7297716603	0.5065632417	0.952980079	222.84	101.88	487.4
2000-09-01	ag.curr	1.5721655397	1.3286243704	1.8157067089	222.84	101.88	487.4
2000-10-01	ag.curr	-1.8504736598	-1.9991286592	-1.7018186604	222.84	101.88	487.4
2000-11-01	ag.curr	0.7108596	0.5667229896	0.8549962104	222.84	101.88	487.4
2000-12-01	ag.curr	-1.3325832	-1.6027828646	-1.0623835354	222.84	101.88	487.4
2001-01-01	ag.curr	0.3892739	0.2856016624	0.4929461376	184.49	82.97	410.26
2001-02-01	ag.curr	0.1439022	0.1055778657	0.1822265343	184.49	82.97	410.26
2001-03-01	ag.curr	-1.0589726	-1.3410003932	-0.7769448068	184.49	82.97	410.26
2001-04-01	ag.curr	-0.1328328	-0.1682091086	-0.0974564914	184.49	82.97	410.26
2001-05-01	ag.curr	-0.2158533	-0.2733398014	-0.1583667986	184.49	82.97	410.26
2001-06-01	ag.curr	-0.6346456	-0.8036657409	-0.4656254591	184.49	82.97	410.26
2001-07-01	ag.curr	1.3910546	1.0205860354	1.7615231646	184.49	82.97	410.26
2001-08-01	ag.curr	-1.3615362	-1.7241433627	-0.9989290373	184.49	82.97	410.26
2001-09-01	ag.curr	1.2600667	0.9244831063	1.5956502937	184.49	82.97	410.26
2001-10-01	ag.curr	-2.5348926	-3.2099904883	-1.8597947117	184.49	82.97	410.26
2001-11-01	ag.curr	1.4980588	1.0990926535	1.8970249465	184.49	82.97	410.26
2001-12-01	ag.curr	-1.7249815	-2.1843821737	-1.2655808263	184.49	82.97	410.26
2002-01-01	ag.curr	-1.0662894	-1.331908116	-0.800670684	204.27	92.73	450
2002-02-01	ag.curr	0.5454009	0.4095384533	0.6812633467	204.27	92.73	450
2002-03-01	ag.curr	0.4882053	0.3665906005	0.6098199995	204.27	92.73	450
2002-04-01	ag.curr	-1.6893129	-2.1101302911	-1.2684955089	204.27	92.73	450
2002-05-01	ag.curr	0.9641544	0.7239780897	1.2043307103	204.27	92.73	450
2002-06-01	ag.curr	1.7403804	1.3068418061	2.1739189939	204.27	92.73	450
2002-07-01	ag.curr	-1.6933983	-2.1152333873	-1.2715632127	204.27	92.73	450
2002-08-01	ag.curr	0.6904326	0.5184419371	0.8624232629	204.27	92.73	450
2002-09-01	ag.curr	-0.9580263	-1.1966760659	-0.7193765341	204.27	92.73	450
2002-10-01	ag.curr	1.3563528	1.0184776517	1.6942279483	204.27	92.73	450
2002-11-01	ag.curr	-0.2492094	-0.31128887	-0.18712993	204.27	92.73	450
2002-12-01	ag.curr	-1.7485512	-2.1841251864	-1.3129772136	204.27	92.73	450
2003-01-01	ag.curr	-0.0555048	-0.0735068535	-0.0375027465	154.18	68.47	347.21
2003-02-01	ag.curr	-1.0607584	-1.4047976437	-0.7167191563	154.18	68.47	347.21
2003-03-01	ag.curr	0.7832344	0.5292054235	1.0372633765	154.18	68.47	347.21
2003-04-01	ag.curr	-1.140932	-1.5109742098	-0.7708897902	154.18	68.47	347.21
2003-05-01	ag.curr	-0.5828004	-0.7718219612	-0.3937788388	154.18	68.47	347.21
2003-06-01	ag.curr	2.0675538	1.3969773089	2.7381302911	154.18	68.47	347.21
2003-07-01	ag.curr	-0.6182618	-0.8187846732	-0.4177389268	154.18	68.47	347.21
2003-08-01	ag.curr	-1.7083144	-2.2623776007	-1.1542511993	154.18	68.47	347.21
2003-09-01	ag.curr	1.3321152	0.9000659172	1.7641644828	154.18	68.47	347.21
2003-10-01	ag.curr	-0.0370032	-0.049004569	-0.025001831	154.18	68.47	347.21
2003-11-01	ag.curr	-0.3515304	-0.4655434052	-0.2375173948	154.18	68.47	347.21
2003-12-01	ag.curr	-2.6534378	-3.5140359664	-1.7928396336	154.18	68.47	347.21
2004-01-01	ag.curr	2.79091	2.1218838871	3.4599361129	175.75	79.83	386.92
2004-02-01	ag.curr	-1.880525	-2.3313171542	-1.4297328458	175.75	79.83	386.92
2004-03-01	ag.curr	-0.059755	-0.0740792367	-0.0454307633	175.75	79.83	386.92
2004-04-01	ag.curr	-1.4323625	-1.7757228791	-1.0890021209	175.75	79.83	386.92
2004-05-01	ag.curr	2.32693	1.7691273718	2.8847326282	175.75	79.83	386.92
2004-06-01	ag.curr	0.7996625	0.6079705092	0.9913544908	175.75	79.83	386.92
2004-07-01	ag.curr	-0.3110775	-0.3856477909	-0.2365072091	175.75	79.83	386.92
2004-08-01	ag.curr	0.650275	0.4943936009	0.8061563991	175.75	79.83	386.92
2004-09-01	ag.curr	-0.0790875	-0.0980460485	-0.0601289515	175.75	79.83	386.92
2004-10-01	ag.curr	0.509675	0.3874976872	0.6318523128	175.75	79.83	386.92
2004-11-01	ag.curr	-1.1581925	-1.4358299108	-0.8805550892	175.75	79.83	386.92
2004-12-01	ag.curr	-3.27598	-4.0612852106	-2.4906747894	175.75	79.83	386.92
2005-01-01	ag.curr	0.3618718	0.2492971239	0.4744464761	128.78	57.08	290.58
2005-02-01	ag.curr	-1.0225132	-1.3406067689	-0.7044196311	128.78	57.08	290.58
2005-03-01	ag.curr	-0.2987696	-0.3917138166	-0.2058253834	128.78	57.08	290.58
2005-04-01	ag.curr	-0.9735768	-1.2764467472	-0.6707068528	128.78	57.08	290.58
2005-05-01	ag.curr	-0.759802	-0.9961687577	-0.5234352423	128.78	57.08	290.58
2005-06-01	ag.curr	1.854432	1.2775368625	2.4313271375	128.78	57.08	290.58
2005-07-01	ag.curr	0.6580658	0.4533481505	0.8627834495	128.78	57.08	290.58
2005-08-01	ag.curr	-1.5234674	-1.9974027803	-1.0495320197	128.78	57.08	290.58
2005-09-01	ag.curr	2.8898232	1.9908282774	3.7888181226	128.78	57.08	290.58
2005-10-01	ag.curr	0.4520178	0.3113996102	0.5926359898	128.78	57.08	290.58
2005-11-01	ag.curr	-1.1950784	-1.5668552664	-0.8233015336	128.78	57.08	290.58
2005-12-01	ag.curr	-1.3676436	-1.7931037639	-0.9421834361	128.78	57.08	290.58
2006-01-01	ag.curr	-0.624751	-0.8426769745	-0.4068250255	105.89	46.34	242.01
2006-02-01	ag.curr	0.0084712	0.0055162715	0.0114261285	105.89	46.34	242.01
2006-03-01	ag.curr	0.4225011	0.2751240426	0.5698781574	105.89	46.34	242.01
2006-04-01	ag.curr	0.1471871	0.0958452179	0.1985289821	105.89	46.34	242.01
2006-05-01	ag.curr	-1.6709442	-2.2538038404	-1.0880845596	105.89	46.34	242.01
2006-06-01	ag.curr	1.6487073	1.0736043469	2.2238102531	105.89	46.34	242.01
2006-07-01	ag.curr	-1.1711434	-1.5796622607	-0.7626245393	105.89	46.34	242.01
2006-08-01	ag.curr	1.1552599	0.7522815301	1.5582382699	105.89	46.34	242.01
2006-09-01	ag.curr	0.7994695	0.5205981258	1.0783408742	105.89	46.34	242.01
2006-10-01	ag.curr	0.0137657	0.0089639412	0.0185674588	105.89	46.34	242.01
2006-11-01	ag.curr	-0.1217735	-0.1642505967	-0.0792964033	105.89	46.34	242.01
2006-12-01	ag.curr	-2.2279256	-3.0050717872	-1.4507794128	105.89	46.34	242.01
2007-01-01	ag.curr	-0.6984886	-0.9308792328	-0.4660979672	100.07	44.12	226.96
2007-02-01	ag.curr	2.2195526	1.4810964058	2.9580087942	100.07	44.12	226.96
2007-03-01	ag.curr	-0.7595313	-1.0122311428	-0.5068314572	100.07	44.12	226.96
2007-04-01	ag.curr	-1.8132684	-2.4165518192	-1.2099849808	100.07	44.12	226.96
2007-05-01	ag.curr	0.2329966549	0.1241259716	0.3418673381	100.07	44.12	226.96
2007-06-01	ag.curr	0.4272989	0.2851344298	0.5694633702	100.07	44.12	226.96
2007-07-01	ag.curr	0.6334431	0.4226934287	0.8441927713	100.07	44.12	226.96
2007-08-01	ag.curr	0.1551085	0.1035031303	0.2067138697	100.07	44.12	226.96
2007-09-01	ag.curr	-0.8856195	-1.1802695144	-0.5909694856	100.07	44.12	226.96
2007-10-01	ag.curr	0.7745418	0.5168478891	1.0322357109	100.07	44.12	226.96
2007-11-01	ag.curr	-2.9572126343	-3.6923394498	-2.2220858188	100.07	44.12	226.96
2007-12-01	ag.curr	2.361652	1.5759186284	3.1473853716	100.07	44.12	226.96
2008-01-01	ag.curr	-1.358835	-1.700765547	-1.016904453	117.75	53.28	260.24
2008-02-01	ag.curr	1.6261275	1.2169367848	2.0353182152	117.75	53.28	260.24
2008-03-01	ag.curr	-3.35823	-4.2032784575	-2.5131815425	117.75	53.28	260.24
2008-04-01	ag.curr	0.07065	0.052871982	0.088428018	117.75	53.28	260.24
2008-05-01	ag.curr	-0.0129525	-0.0162118033	-0.0096931967	117.75	53.28	260.24
2008-06-01	ag.curr	0.0013964794	-0.0454189681	0.0482119269	117.75	53.28	260.24
2008-07-01	ag.curr	2.6947695361	1.5409761653	3.8485629069	117.75	53.28	260.24
2008-08-01	ag.curr	-0.868018578	-1.2300975454	-0.5059396106	117.75	53.28	260.24
2008-09-01	ag.curr	-1.7297475	-2.1650126417	-1.2944823583	117.75	53.28	260.24
2008-10-01	ag.curr	-0.271801422	-0.3470616984	-0.1965411457	117.75	53.28	260.24
2008-11-01	ag.curr	6.1669780237	5.3720043171	6.9619517304	117.75	53.28	260.24
2008-12-01	ag.curr	-2.4616475217	-2.7055026691	-2.2177923742	117.75	53.28	260.24
2009-01-01	ag.curr	0.6670856167	0.6077753695	0.7263958639	155.13	70.87	339.57
2009-02-01	ag.curr	1.6928893032	0.9033430646	2.4824355419	155.13	70.87	339.57
2009-03-01	ag.curr	5.4446419968	4.6568099271	6.2324740664	155.13	70.87	339.57
2009-04-01	ag.curr	-1.2643095	-1.543719046	-0.984899954	155.13	70.87	339.57
2009-05-01	ag.curr	0.7632396	0.594565371	0.931913829	155.13	70.87	339.57
2009-06-01	ag.curr	0.1039371	0.0809672355	0.1269069645	155.13	70.87	339.57
2009-07-01	ag.curr	2.7659679	2.1546952367	3.3772405633	155.13	70.87	339.57
2009-08-01	ag.curr	-7.2678405	-8.8740168474	-5.6616641526	155.13	70.87	339.57
2009-09-01	ag.curr	0.6610416049	0.6380717404	0.6840114695	155.13	70.87	339.57
2009-10-01	ag.curr	2.2585049951	1.6362616502	2.8807483399	155.13	70.87	339.57
2009-11-01	ag.curr	-4.4502709918	-4.7372228814	-4.1633191022	155.13	70.87	339.57
2009-12-01	ag.curr	1.5355791474	1.1882885092	1.8828697856	155.13	70.87	339.57
2010-01-01	ag.curr	1.6938842	1.3032064928	2.0845619072	153.71	69.84	338.29
2010-02-01	ag.curr	-5.0914421474	-5.549123563	-4.6337607318	153.71	69.84	338.29
2010-03-01	ag.curr	9.6926068255	8.9541479652	10.4310656859	153.71	69.84	338.29
2010-04-01	ag.curr	-1.0372416338	-1.1053088931	-0.9691743744	153.71	69.84	338.29
2010-05-01	ag.curr	-0.5057059	-0.622341985	-0.389069815	153.71	69.84	338.29
2010-06-01	ag.curr	-1.1881783	-1.4622199222	-0.9141366778	153.71	69.84	338.29
2010-07-01	ag.curr	1.4940612	1.1494706996	1.8386517004	153.71	69.84	338.29
2010-08-01	ag.curr	-0.4826494	-0.5939677304	-0.3713310696	153.71	69.84	338.29
2010-09-01	ag.curr	-0.8930551	-1.0990294629	-0.6870807371	153.71	69.84	338.29
2010-10-01	ag.curr	-3.1264614	-3.8475489285	-2.4053738715	153.71	69.84	338.29
2010-11-01	ag.curr	0.0353533	0.0271994096	0.0435071904	153.71	69.84	338.29
2010-12-01	ag.curr	-2.228795	-2.7428446147	-1.7147453853	153.71	69.84	338.29
2011-01-01	ag.curr	-0.4516248	-0.543758958	-0.359490642	171.07	78.3	373.76
2011-02-01	ag.curr	0.6705944	0.533789135	0.807399665	171.07	78.3	373.76
2011-03-01	ag.curr	1.52647014	1.2908998496	1.7620404305	171.07	78.3	373.76
2011-04-01	ag.curr	-0.73441604	-0.8084025609	-0.6604295192	171.07	78.3	373.76
2011-05-01	ag.curr	-1.4168793347	-1.7438857972	-1.0898728723	171.07	78.3	373.76
2011-06-01	ag.curr	1.7380712	1.3834942887	2.0926481113	171.07	78.3	373.76
2011-07-01	ag.curr	-0.6581997653	-0.7545218396	-0.561877691	171.07	78.3	373.76
2011-08-01	ag.curr	-0.6761462347	-0.8520387183	-0.5002537512	171.07	78.3	373.76
2011-09-01	ag.curr	-2.1088733653	-2.501141523	-1.7166052076	171.07	78.3	373.76
2011-10-01	ag.curr	4.9507658	3.9407799917	5.9607516083	171.07	78.3	373.76
2011-11-01	ag.curr	0.2873976	0.2287667722	0.3460284278	171.07	78.3	373.76
2011-12-01	ag.curr	-5.0140617	-6.0369602501	-3.9911631499	171.07	78.3	373.76
2012-01-01	ag.curr	-1.7005022	-2.1723379119	-1.2286664881	142.54	64.24	316.24
2012-02-01	ag.curr	-1.4227760951	-1.9721304989	-0.8734216912	142.54	64.24	316.24
2012-03-01	ag.curr	-1.3710079049	-1.5968404209	-1.145175389	142.54	64.24	316.24
2012-04-01	ag.curr	0.62831964	0.5571290045	0.6995102755	142.54	64.24	316.24
2012-05-01	ag.curr	-2.8964128	-3.700075974	-2.092749626	142.54	64.24	316.24
2012-06-01	ag.curr	0.8965766	0.6478048793	1.1453483207	142.54	64.24	316.24
2012-07-01	ag.curr	2.6669234	1.9269362944	3.4069105056	142.54	64.24	316.24
2012-08-01	ag.curr	-1.5066478	-1.9246950317	-1.0886005683	142.54	64.24	316.24
2012-09-01	ag.curr	1.3284728	0.9598635096	1.6970820904	142.54	64.24	316.24
2012-10-01	ag.curr	-0.0512595351	-0.1169131211	0.014394051	142.54	64.24	316.24
2012-11-01	ag.curr	1.2314907351	0.8383602257	1.6246212444	142.54	64.24	316.24
2012-12-01	ag.curr	0.5530552	0.3995998302	0.7065105698	142.54	64.24	316.24
2013-01-01	ag.curr	-9.8057784	-10.3420811874	-9.2694756126	723.14	64.24	Inf
2007-03-01	am.curr	3.0451037167	2.8661394336	3.2240679999	30.73	13.87	68.09
2007-04-01	am.curr	-3.4699546346	-3.9430205177	-2.9968887515	30.73	13.87	68.09
2007-05-01	am.curr	-3.1683267098	-3.3142502369	-3.0224031826	30.73	13.87	68.09
2007-06-01	am.curr	-4.4342028167	-5.0499270228	-3.8184786106	30.73	13.87	68.09
2007-07-01	am.curr	-2.8105116307	-3.2323449062	-2.3886783551	30.73	13.87	68.09
2007-08-01	am.curr	-1.085906489	-1.3230225027	-0.8487904753	30.73	13.87	68.09
2007-09-01	am.curr	-1.5415500402	-1.8183927041	-1.2647073763	30.73	13.87	68.09
2007-10-01	am.curr	-3.9884661209	-4.2688849607	-3.7080472811	30.73	13.87	68.09
2007-11-01	am.curr	-12.6043436214	-14.1661995937	-11.0424876491	30.73	13.87	68.09
2007-12-01	am.curr	-3.0605075743	-3.6991659523	-2.4218491964	30.73	13.87	68.09
2008-01-01	am.curr	1.9157632767	1.7087949566	2.1227315967	24.63	11.05	54.87
2008-02-01	am.curr	0.1755529996	0.1502045231	0.2009014761	24.63	11.05	54.87
2008-03-01	am.curr	0.4762189859	0.3698482847	0.5825896871	24.63	11.05	54.87
2008-04-01	am.curr	0.2429543413	0.0896690513	0.3962396312	24.63	11.05	54.87
2008-05-01	am.curr	0.8275895132	0.5165066391	1.1386723873	24.63	11.05	54.87
2008-06-01	am.curr	-1.7218606558	-1.9641973999	-1.4795239117	24.63	11.05	54.87
2008-07-01	am.curr	-1.2536764578	-1.4128675447	-1.094485371	24.63	11.05	54.87
2008-08-01	am.curr	0.1363254304	0.0720252374	0.2006256235	24.63	11.05	54.87
2008-09-01	am.curr	0.5098348024	0.3278168152	0.6918527895	24.63	11.05	54.87
2008-10-01	am.curr	3.0291098223	2.4462275769	3.6119920677	24.63	11.05	54.87
2008-11-01	am.curr	-0.0020431985	-0.0618974546	0.0578110576	24.63	11.05	54.87
2008-12-01	am.curr	2.9423791166	2.3549182197	3.5298400135	24.63	11.05	54.87
2009-01-01	am.curr	4.1085545233	2.8395110983	5.3775979483	30.95	13.88	69
2009-02-01	am.curr	3.729245524	2.7086656283	4.7498254197	30.95	13.88	69
2009-03-01	am.curr	12.4682580896	10.8040179894	14.1324981899	30.95	13.88	69
2009-04-01	am.curr	4.1021838359	3.2945480475	4.9098196243	30.95	13.88	69
2009-05-01	am.curr	-1.1683061678	-1.3271090203	-1.0095033153	30.95	13.88	69
2009-06-01	am.curr	-24.5837884188	-30.668472308	-18.4991045296	30.95	13.88	69
2009-07-01	am.curr	3.0287302708	2.996486912	3.0609736295	30.95	13.88	69
2009-08-01	am.curr	2.1100493082	1.8946912596	2.3254073568	30.95	13.88	69
2009-09-01	am.curr	3.4370108567	2.9927594458	3.8812622677	30.95	13.88	69
2009-10-01	am.curr	-3.0765447595	-4.132557865	-2.0205316541	30.95	13.88	69
2009-11-01	am.curr	0.697042461	0.4758219836	0.9182629385	30.95	13.88	69
2009-12-01	am.curr	0.9832729626	0.0612335991	1.905312326	30.95	13.88	69
2010-01-01	am.curr	1.8559142792	1.4361520876	2.2756764708	30.99	14.17	67.78
2010-02-01	am.curr	4.7147596179	4.1496473266	5.2798719091	30.99	14.17	67.78
2010-03-01	am.curr	4.2929274689	4.2347089322	4.3511460057	30.99	14.17	67.78
2010-04-01	am.curr	-8.3619528162	-9.2927952638	-7.4311103687	30.99	14.17	67.78
2010-05-01	am.curr	1.4831522932	0.8381039885	2.1282005978	30.99	14.17	67.78
2010-06-01	am.curr	-2.3375328225	-2.4666602287	-2.2084054162	30.99	14.17	67.78
2010-07-01	am.curr	-1.0636198024	-1.3454891001	-0.7817505046	30.99	14.17	67.78
2010-08-01	am.curr	-1.4385040181	-1.5117677947	-1.3652402415	30.99	14.17	67.78
2010-09-01	am.curr	-1.4638731724	-1.5399497547	-1.38779659	30.99	14.17	67.78
2010-10-01	am.curr	-0.7816200945	-0.8225693125	-0.7406708765	30.99	14.17	67.78
2010-11-01	am.curr	1.217900126	1.0493280257	1.3864722263	30.99	14.17	67.78
2010-12-01	am.curr	-1.5644573551	-1.9241040014	-1.2048107089	30.99	14.17	67.78
2011-01-01	am.curr	2.5785401485	2.2929908771	2.86408942	27.03	12.37	59.07
2011-02-01	am.curr	1.4811841353	1.3399440881	1.6224241826	27.03	12.37	59.07
2011-03-01	am.curr	-0.4234752984	-0.6162543543	-0.2306962425	27.03	12.37	59.07
2011-04-01	am.curr	3.3415803171	3.0291033614	3.6540572728	27.03	12.37	59.07
2011-05-01	am.curr	1.3663665	1.0736365128	1.6590964872	27.03	12.37	59.07
2011-06-01	am.curr	-2.3805907214	-2.8334390894	-1.9277423534	27.03	12.37	59.07
2011-07-01	am.curr	-2.4491883	-2.9739017351	-1.9244748649	27.03	12.37	59.07
2011-08-01	am.curr	-5.6133765245	-6.3968852738	-4.8298677753	27.03	12.37	59.07
2011-09-01	am.curr	3.0274874589	2.7263027579	3.3286721599	27.03	12.37	59.07
2011-10-01	am.curr	1.6292957439	1.6221150281	1.6364764597	27.03	12.37	59.07
2011-11-01	am.curr	2.0267523044	1.7052994539	2.3482051549	27.03	12.37	59.07
2011-12-01	am.curr	1.5019293338	1.4594820379	1.5443766297	27.03	12.37	59.07
2012-01-01	am.curr	6.1335579565	5.1168037593	7.1503121537	28.98	13.36	62.89
2012-02-01	am.curr	-0.3710331411	-0.5244591025	-0.2176071797	28.98	13.36	62.89
2012-03-01	am.curr	1.9064635812	1.6873839476	2.1255432149	28.98	13.36	62.89
2012-04-01	am.curr	0.8196740182	0.7109366909	0.9284113456	28.98	13.36	62.89
2012-05-01	am.curr	3.6015789989	3.5745451338	3.6286128639	28.98	13.36	62.89
2012-06-01	am.curr	3.5484091281	3.4435839371	3.6532343191	28.98	13.36	62.89
2012-07-01	am.curr	-2.4378164582	-2.4566749615	-2.418957955	28.98	13.36	62.89
2012-08-01	am.curr	-1.548981	-1.8170626488	-1.2808993512	28.98	13.36	62.89
2012-09-01	am.curr	-0.8535776857	-0.9376384609	-0.7695169106	28.98	13.36	62.89
2012-10-01	am.curr	-0.7276501841	-0.811008781	-0.6442915872	28.98	13.36	62.89
2012-11-01	am.curr	0.5514013386	0.477271371	0.6255313062	28.98	13.36	62.89
2012-12-01	am.curr	-3.1263375983	-3.5284851492	-2.7241900473	28.98	13.36	62.89
2013-01-01	am.curr	1.7029227619	1.5684402443	1.8374052795	29.62	13.74	63.89
1996-01-01	ao.curr	-3.3691725	-4.0072317364	-2.7311132636	34.25	15.74	74.56
1996-02-01	ao.curr	-14.9908825	-17.8298796248	-12.1518853752	34.25	15.74	74.56
1996-03-01	ao.curr	14.033595	11.3758905016	16.6912994984	34.25	15.74	74.56
1996-04-01	ao.curr	-0.3394175	-0.403696925	-0.275138075	34.25	15.74	74.56
1996-05-01	ao.curr	1.1970375	0.970340638	1.423734362	34.25	15.74	74.56
1996-06-01	ao.curr	-1.689895	-2.0099299977	-1.3698600023	34.25	15.74	74.56
1996-07-01	ao.curr	357.5366560318	357.4387126093	357.6345994543	34.25	15.74	74.56
1996-08-01	ao.curr	-4.816235	-5.7283412297	-3.9041287703	34.25	15.74	74.56
1996-09-01	ao.curr	6.5708625	5.326462129	7.815262871	34.25	15.74	74.56
1996-10-01	ao.curr	-227.6445195336	-227.9790190234	-227.3100200437	34.25	15.74	74.56
1996-11-01	ao.curr	0.6860275	0.556106523	0.815948477	34.25	15.74	74.56
1996-12-01	ao.curr	-6.60203	-7.8523329216	-5.3517270784	34.25	15.74	74.56
1997-01-01	ao.curr	1.3157216	1.0866369917	1.5448062083	28.64	13.22	62.05
1997-02-01	ao.curr	-1.5906656	-1.867621611	-1.313709589	28.64	13.22	62.05
1997-03-01	ao.curr	0.9210624	0.760693201	1.081431599	28.64	13.22	62.05
1997-04-01	ao.curr	222.471903334	222.4478180345	222.4959886335	28.64	13.22	62.05
1997-05-01	ao.curr	3.3932114582	3.0607545397	3.7256683767	28.64	13.22	62.05
1997-06-01	ao.curr	3.2990416	2.7246346337	3.8734485663	28.64	13.22	62.05
1997-07-01	ao.curr	22.6051640627	21.8962185084	23.314109617	28.64	13.22	62.05
1997-08-01	ao.curr	2.5343536	2.0930889724	2.9756182276	28.64	13.22	62.05
1997-09-01	ao.curr	-2.0126210035	-2.5449410283	-1.4803009788	28.64	13.22	62.05
1997-10-01	ao.curr	-2.546096	-2.9894051354	-2.1027868646	28.64	13.22	62.05
1997-11-01	ao.curr	1.0943344	0.9037962441	1.2848725559	28.64	13.22	62.05
1997-12-01	ao.curr	4.4981984	3.7150023055	5.2813944945	28.64	13.22	62.05
1998-01-01	ao.curr	0.6124951	0.459476204	0.765513996	25.51	11.54	56.37
1998-02-01	ao.curr	-0.1772945	-0.2215877665	-0.1330012335	25.51	11.54	56.37
1998-03-01	ao.curr	0.5844341	0.438425649	0.730442551	25.51	11.54	56.37
1998-04-01	ao.curr	0.410711	0.308103577	0.513318423	25.51	11.54	56.37
1998-05-01	ao.curr	0.7224432	0.5419561056	0.9029302944	25.51	11.54	56.37
1998-06-01	ao.curr	2.4239602	1.8183852103	3.0295351897	25.51	11.54	56.37
1998-07-01	ao.curr	-0.7408104	-0.9258861493	-0.5557346507	25.51	11.54	56.37
1998-08-01	ao.curr	0.8652992	0.6491225672	1.0814758328	25.51	11.54	56.37
1998-09-01	ao.curr	2.561359375	2.416561819	2.7061569309	25.51	11.54	56.37
1998-10-01	ao.curr	1.3885093	1.0416197327	1.7353988673	25.51	11.54	56.37
1998-11-01	ao.curr	30.4650949495	29.9001168098	31.0300730892	25.51	11.54	56.37
1998-12-01	ao.curr	0.515302	0.3865647364	0.6440392636	25.51	11.54	56.37
1999-01-01	ao.curr	2.3497672	1.5128543534	3.1866800466	19.21	8.47	43.56
1999-02-01	ao.curr	-0.0026894	-0.0036472793	-0.0017315207	19.21	8.47	43.56
1999-03-01	ao.curr	0.1155942475	-0.1004075393	0.3315960344	19.21	8.47	43.56
1999-04-01	ao.curr	-0.7580266	-1.0280117286	-0.4880414714	19.21	8.47	43.56
1999-05-01	ao.curr	164.8487819593	164.6979843862	164.9995795323	19.21	8.47	43.56
1999-06-01	ao.curr	16.6992775192	16.4849178112	16.9136372272	19.21	8.47	43.56
1999-07-01	ao.curr	20.8453805914	20.8214336084	20.8693275744	19.21	8.47	43.56
1999-08-01	ao.curr	24.880787411	24.5856237403	25.1759510818	19.21	8.47	43.56
1999-09-01	ao.curr	41.3761424644	39.3468067032	43.4054782255	19.21	8.47	43.56
1999-10-01	ao.curr	-6.0643034024	-6.0753874345	-6.0532193703	19.21	8.47	43.56
1999-11-01	ao.curr	-0.8984349342	-1.1472098778	-0.6496599906	19.21	8.47	43.56
1999-12-01	ao.curr	2.8014106878	2.6668286432	2.9359927323	19.21	8.47	43.56
2000-01-01	ao.curr	4.8199106983	4.8130158547	4.8268055418	20.41	9.34	44.61
2000-02-01	ao.curr	1.1467111144	0.9140207195	1.3794015093	20.41	9.34	44.61
2000-03-01	ao.curr	0.3185508361	0.2136476949	0.4234539772	20.41	9.34	44.61
2000-04-01	ao.curr	14.1541797453	14.0494881024	14.2588713881	20.41	9.34	44.61
2000-05-01	ao.curr	24.0437214229	23.8121308189	24.2753120268	20.41	9.34	44.61
2000-06-01	ao.curr	19.6065104806	19.4856180703	19.7274028908	20.41	9.34	44.61
2000-07-01	ao.curr	6.5879656307	6.5416052102	6.6343260511	20.41	9.34	44.61
2000-08-01	ao.curr	11.1220692445	10.9789272165	11.2652112726	20.41	9.34	44.61
2000-09-01	ao.curr	-8.7102070908	-11.4085019994	-6.0119121821	20.41	9.34	44.61
2000-10-01	ao.curr	6.1940092334	6.0499789126	6.3380395542	20.41	9.34	44.61
2000-11-01	ao.curr	5.8896683181	5.4816881583	6.2976484779	20.41	9.34	44.61
2000-12-01	ao.curr	10.31258204	10.1906321384	10.4345319416	20.41	9.34	44.61
2001-01-01	ao.curr	11.8185188389	11.7452939764	11.8917437013	16.67	7.48	37.15
2001-02-01	ao.curr	-2.8704140504	-2.9132897403	-2.8275383605	16.67	7.48	37.15
2001-03-01	ao.curr	6.3750519967	6.3307025988	6.4194013945	16.67	7.48	37.15
2001-04-01	ao.curr	0.6289141085	0.4081802935	0.8496479234	16.67	7.48	37.15
2001-05-01	ao.curr	4.8628896728	3.7790696015	5.9467097441	16.67	7.48	37.15
2001-06-01	ao.curr	-0.5408240178	-1.4378055564	0.3561575207	16.67	7.48	37.15
2001-07-01	ao.curr	-10.7395811601	-10.9407883451	-10.5383739751	16.67	7.48	37.15
2001-08-01	ao.curr	18.9920853291	18.9218999892	19.062270669	16.67	7.48	37.15
2001-09-01	ao.curr	8.1689886308	8.158258195	8.1797190667	16.67	7.48	37.15
2001-10-01	ao.curr	11.0720562836	10.640766449	11.5033461182	16.67	7.48	37.15
2001-11-01	ao.curr	8.244212681	7.6365844826	8.8518408794	16.67	7.48	37.15
2001-12-01	ao.curr	15.3706118618	14.3732800243	16.3679436993	16.67	7.48	37.15
2002-01-01	ao.curr	6.2712300374	6.0844380829	6.4580219918	15.27	6.96	33.54
2002-02-01	ao.curr	2.6772008525	2.2277306357	3.1266710694	15.27	6.96	33.54
2002-03-01	ao.curr	5.1524745673	4.9406972786	5.3642518561	15.27	6.96	33.54
2002-04-01	ao.curr	4.8039905968	4.7757491949	4.8322319987	15.27	6.96	33.54
2002-05-01	ao.curr	4.9624462487	4.8992187337	5.0256737637	15.27	6.96	33.54
2002-06-01	ao.curr	5.2888460204	5.2389418021	5.3387502388	15.27	6.96	33.54
2002-07-01	ao.curr	2.9573163945	2.5293760933	3.3852566956	15.27	6.96	33.54
2002-08-01	ao.curr	6.7403652194	6.1084223213	7.3723081175	15.27	6.96	33.54
2002-09-01	ao.curr	4.4872846603	4.4769848549	4.4975844656	15.27	6.96	33.54
2002-10-01	ao.curr	4.6017889202	4.5412526447	4.6623251957	15.27	6.96	33.54
2002-11-01	ao.curr	7.6638560213	7.3834355134	7.9442765291	15.27	6.96	33.54
2002-12-01	ao.curr	11.3275466249	10.1124021658	12.5426910839	15.27	6.96	33.54
2003-01-01	ao.curr	6.8158159646	6.614753375	7.0168785543	11.53	5.16	25.76
2003-02-01	ao.curr	5.3133207394	5.2487165975	5.3779248812	11.53	5.16	25.76
2003-03-01	ao.curr	3.3658597738	3.1999799006	3.5317396469	11.53	5.16	25.76
2003-04-01	ao.curr	4.1957390728	4.0267519864	4.3647261592	11.53	5.16	25.76
2003-05-01	ao.curr	4.2557367803	4.2261211541	4.2853524064	11.53	5.16	25.76
2003-06-01	ao.curr	2.2467209785	1.3741119285	3.1193300284	11.53	5.16	25.76
2003-07-01	ao.curr	1.1446639125	0.49451191	1.7948159149	11.53	5.16	25.76
2003-08-01	ao.curr	7.6415119914	7.4568917384	7.8261322444	11.53	5.16	25.76
2003-09-01	ao.curr	-10.624803985	-11.2117436182	-10.0378643517	11.53	5.16	25.76
2003-10-01	ao.curr	-0.8337027631	-1.1666600813	-0.500745445	11.53	5.16	25.76
2003-11-01	ao.curr	0.4672222587	0.2344078338	0.7000366837	11.53	5.16	25.76
2003-12-01	ao.curr	3.4964126985	2.8704710659	4.1223543312	11.53	5.16	25.76
2004-01-01	ao.curr	3.4259987269	3.0365420781	3.8154553756	11.86	5.45	25.79
2004-02-01	ao.curr	-3.0347540209	-3.5419689101	-2.5275391318	11.86	5.45	25.79
2004-03-01	ao.curr	1.9372432389	1.7778446898	2.0966417881	11.86	5.45	25.79
2004-04-01	ao.curr	2.1291669228	1.9697914048	2.2885424408	11.86	5.45	25.79
2004-05-01	ao.curr	1.0138356996	0.9823521254	1.0453192737	11.86	5.45	25.79
2004-06-01	ao.curr	-0.2520823597	-0.5257614465	0.021596727	11.86	5.45	25.79
2004-07-01	ao.curr	1.1120422464	1.0204934481	1.2035910447	11.86	5.45	25.79
2004-08-01	ao.curr	-2.3204923158	-3.0564985917	-1.58448604	11.86	5.45	25.79
2004-09-01	ao.curr	2.5311001304	2.3922914242	2.6699088366	11.86	5.45	25.79
2004-10-01	ao.curr	-1.4773522004	-1.7816857402	-1.1730186607	11.86	5.45	25.79
2004-11-01	ao.curr	-4.8089296381	-5.6760061558	-3.9418531205	11.86	5.45	25.79
2004-12-01	ao.curr	-1.0403457041	-1.0546480447	-1.0260433635	11.86	5.45	25.79
2005-01-01	ao.curr	2.4575962315	2.0526626538	2.8625298092	4.31	5.45	25.79
2005-02-01	ao.curr	-0.4783451433	-0.6389413119	-0.3177489746	4.31	5.45	25.79
2005-03-01	ao.curr	0.1201946465	0.1021151983	0.1382740947	4.31	5.45	25.79
2005-04-01	ao.curr	0.500873044	0.1330196085	0.8687264795	4.31	5.45	25.79
2005-05-01	ao.curr	-0.024586651	-0.5328379417	0.4836646396	4.31	5.45	25.79
2005-06-01	ao.curr	-0.1989695634	-0.4294652547	0.031526128	4.31	5.45	25.79
2005-07-01	ao.curr	-1.1379683872	-1.7739734348	-0.5019633395	4.31	5.45	25.79
2005-08-01	ao.curr	-0.88436996	-1.3375998471	-0.4311400729	4.31	5.45	25.79
2005-09-01	ao.curr	-1.1637653814	-1.7903737222	-0.5371570406	4.31	5.45	25.79
2005-10-01	ao.curr	-2.856399519	-4.1591561919	-1.5536428462	4.31	5.45	25.79
2005-11-01	ao.curr	-9.9431732061	-10.1698687586	-9.7164776535	4.31	5.45	25.79
2005-12-01	ao.curr	-0.1932367917	-0.3019207613	-0.0845528221	4.31	5.45	25.79
2006-01-01	ao.curr	-1.0012646787	-1.4522605449	-0.5502688126	3.22	5.45	25.79
2006-02-01	ao.curr	-3.5080226228	-5.9140632284	-1.1019820172	3.22	5.45	25.79
2006-03-01	ao.curr	-0.1472060218	-0.2502703922	-0.0441416514	3.22	5.45	25.79
2006-04-01	ao.curr	0.1427787679	0.0491111044	0.2364464315	3.22	5.45	25.79
2006-05-01	ao.curr	-0.9593497829	-1.6432135482	-0.2754860175	3.22	5.45	25.79
2006-06-01	ao.curr	-0.4428935855	-0.7665272241	-0.1192599469	3.22	5.45	25.79
2006-07-01	ao.curr	-0.5330298269	-0.9160607865	-0.1499988674	3.22	5.45	25.79
2006-08-01	ao.curr	-1.1846050787	-2.0266467425	-0.3425634148	3.22	5.45	25.79
2006-09-01	ao.curr	-1.3389325764	-2.2997228199	-0.378142333	3.22	5.45	25.79
2006-10-01	ao.curr	-0.965753813	-1.6593597523	-0.2721478736	3.22	5.45	25.79
2006-11-01	ao.curr	-8.6044957003	-14.6143115666	-2.594679834	3.22	5.45	25.79
2006-12-01	ao.curr	0.5380614677	0.2156024175	0.8605205179	3.22	5.45	25.79
2007-01-01	ao.curr	1.9974453434	-0.0021185979	3.9970092846	2.31	5.45	25.79
2007-02-01	ao.curr	-1.4844506022	-2.5794663542	-0.3894348503	2.31	5.45	25.79
2007-03-01	ao.curr	-0.1078195134	-0.2124500016	-0.0031890252	2.31	5.45	25.79
2007-04-01	ao.curr	-0.6513336455	-1.2675549403	-0.0351123507	2.31	5.45	25.79
2007-05-01	ao.curr	-8.2578244399	-10.0998553547	-6.4157935251	2.31	5.45	25.79
2007-06-01	ao.curr	-0.695372512	-1.3820230458	-0.0087219782	2.31	5.45	25.79
2007-07-01	ao.curr	-1.248537842	-2.4946839624	-0.0023917217	2.31	5.45	25.79
2007-08-01	ao.curr	-0.1190693374	-0.2404434674	0.0023047926	2.31	5.45	25.79
2007-09-01	ao.curr	0.1527040724	0.0177415673	0.2876665776	2.31	5.45	25.79
2007-10-01	ao.curr	-0.5967481464	-1.2169768603	0.0234805674	2.31	5.45	25.79
2007-11-01	ao.curr	-2.0665924442	-4.1403166698	0.0071317814	2.31	5.45	25.79
2007-12-01	ao.curr	0.2991829651	0.0115239738	0.5868419565	2.31	5.45	25.79
2008-01-01	ao.curr	0.559667203	0.4254436978	0.6938907082	4.42	2.01	9.75
2008-02-01	ao.curr	-3.594337333	-4.4864192078	-2.7022554582	4.42	2.01	9.75
2008-03-01	ao.curr	-3.1672110957	-3.9612571751	-2.3731650163	4.42	2.01	9.75
2008-04-01	ao.curr	-3.4399627395	-4.2775437303	-2.6023817487	4.42	2.01	9.75
2008-05-01	ao.curr	-8.5399247202	-10.6566864203	-6.4231630201	4.42	2.01	9.75
2008-06-01	ao.curr	-1.7684794752	-2.2274054305	-1.3095535199	4.42	2.01	9.75
2008-07-01	ao.curr	-5.3248566604	-6.5565547082	-4.0931586127	4.42	2.01	9.75
2008-08-01	ao.curr	-12.5345699096	-15.6476998844	-9.4214399348	4.42	2.01	9.75
2008-09-01	ao.curr	0.2770259096	0.2049794693	0.3490723499	4.42	2.01	9.75
2008-10-01	ao.curr	-0.731952	-0.913548507	-0.550355493	4.42	2.01	9.75
2008-11-01	ao.curr	-2.879857606	-3.6009799673	-2.1587352448	4.42	2.01	9.75
2008-12-01	ao.curr	11.8448771301	9.0214681526	14.6682861076	4.42	2.01	9.75
2009-01-01	ao.curr	4.1015671007	3.26550458	4.9376296213	4.69	2.15	10.23
2009-02-01	ao.curr	3.1652709216	2.6803999746	3.6501418685	4.69	2.15	10.23
2009-03-01	ao.curr	10.8535635812	8.6155669558	13.0915602065	4.69	2.15	10.23
2009-04-01	ao.curr	9.0425686987	7.8083002485	10.2768371489	4.69	2.15	10.23
2009-05-01	ao.curr	1.1501769542	0.9303045952	1.3700493131	4.69	2.15	10.23
2009-06-01	ao.curr	0.6001234178	0.5503712782	0.6498755574	4.69	2.15	10.23
2009-07-01	ao.curr	-1.792338941	-2.1917721529	-1.3929057291	4.69	2.15	10.23
2009-08-01	ao.curr	-1.2322456547	-1.266798374	-1.1976929353	4.69	2.15	10.23
2009-09-01	ao.curr	0.1996418416	0.013472545	0.3858111382	4.69	2.15	10.23
2009-10-01	ao.curr	12.1334366522	11.4746692325	12.792204072	4.69	2.15	10.23
2009-11-01	ao.curr	-3.2347729449	-3.956414985	-2.5131309047	4.69	2.15	10.23
2009-12-01	ao.curr	3.7902687815	3.7822442429	3.7982933202	4.69	2.15	10.23
2010-01-01	ao.curr	2.6995876397	2.0822646019	3.3169106774	1.83	2.15	10.23
2010-02-01	ao.curr	-2.047787644	-3.4450958382	-0.6504794498	1.83	2.15	10.23
2010-03-01	ao.curr	2.3897486256	2.3694512631	2.410045988	1.83	2.15	10.23
2010-04-01	ao.curr	-1.6476896022	-3.1348726292	-0.1605065751	1.83	2.15	10.23
2010-05-01	ao.curr	-2.5751348897	-2.8446649818	-2.3056047975	1.83	2.15	10.23
2010-06-01	ao.curr	1.0806304385	0.9504440997	1.2108167772	1.83	2.15	10.23
2010-07-01	ao.curr	-0.4577170968	-0.6655998509	-0.2498343427	1.83	2.15	10.23
2010-08-01	ao.curr	-2.5120536125	-2.9791761681	-2.0449310569	1.83	2.15	10.23
2010-09-01	ao.curr	-1.499492596	-2.6539876914	-0.3449975006	1.83	2.15	10.23
2010-10-01	ao.curr	1.2133989026	0.8622073289	1.5645904763	1.83	2.15	10.23
2010-11-01	ao.curr	-0.275470437	-0.4343563022	-0.1165845718	1.83	2.15	10.23
2010-12-01	ao.curr	-3.7897972571	-5.9011949845	-1.6783995297	1.83	2.15	10.23
2011-01-01	ao.curr	0.5148495381	0.4040164985	0.6256825778	1.48	2.15	10.23
2011-02-01	ao.curr	0.0942205397	0.0344613284	0.153979751	1.48	2.15	10.23
2011-03-01	ao.curr	-1.2216403535	-1.8569950016	-0.5862857054	1.48	2.15	10.23
2011-04-01	ao.curr	-0.7454816676	-1.4234135738	-0.0675497615	1.48	2.15	10.23
2011-05-01	ao.curr	-2.2755436314	-3.7318557862	-0.8192314765	1.48	2.15	10.23
2011-06-01	ao.curr	-1.9277423883	-3.1721123166	-0.6833724601	1.48	2.15	10.23
2011-07-01	ao.curr	-1.6584118297	-2.7248258126	-0.5919978467	1.48	2.15	10.23
2011-08-01	ao.curr	-0.8693460026	-1.4713752138	-0.2673167914	1.48	2.15	10.23
2011-09-01	ao.curr	1.7557599422	1.5237091658	1.9878107185	1.48	2.15	10.23
2011-10-01	ao.curr	0.0109280671	-0.2982526867	0.3201088208	1.48	2.15	10.23
2011-11-01	ao.curr	-1.746827572	-1.78940483	-1.704250314	1.48	2.15	10.23
2011-12-01	ao.curr	-3.1078374918	-5.8020055376	-0.413669446	1.48	2.15	10.23
2012-01-01	ao.curr	-0.462511716	-1.2543920709	0.3293686389	1.38	2.15	10.23
2012-02-01	ao.curr	-0.3280229973	-0.5560143012	-0.1000316934	1.38	2.15	10.23
2012-03-01	ao.curr	-0.3782417771	-0.4036370817	-0.3528464724	1.38	2.15	10.23
2012-04-01	ao.curr	1.4269445937	0.7596806037	2.0942085838	1.38	2.15	10.23
2012-05-01	ao.curr	-2.9874499507	-5.045885723	-0.9290141783	1.38	2.15	10.23
2012-06-01	ao.curr	0.8044564638	0.2605815563	1.3483313714	1.38	2.15	10.23
2012-07-01	ao.curr	0.0375042556	0.0247594001	0.0502491111	1.38	2.15	10.23
2012-08-01	ao.curr	-0.3446188083	-0.5896976592	-0.0995399574	1.38	2.15	10.23
2012-09-01	ao.curr	0.7869948931	0.2701201979	1.3038695883	1.38	2.15	10.23
2012-10-01	ao.curr	-0.2170655111	-0.6374569299	0.2033259076	1.38	2.15	10.23
2012-11-01	ao.curr	-0.5565658769	-0.8730159186	-0.2401158352	1.38	2.15	10.23
2012-12-01	ao.curr	-2.9372814753	-5.0252664311	-0.8492965194	1.38	2.15	10.23
2013-01-01	ao.curr	-0.3575115381	-0.697563164	-0.0174599122	1.34	2.15	10.23
1995-02-01	ar.curr	1.91862	0.912074153	2.925165847	2.97	1.24	7.15
1995-03-01	ar.curr	8.67537	4.1241000012	13.2266399988	2.97	1.24	7.15
1995-04-01	ar.curr	-2.68191	-4.0888928172	-1.2749271828	2.97	1.24	7.15
1995-05-01	ar.curr	1.5243989999	0.7141763366	2.3346216631	2.97	1.24	7.15
1995-06-01	ar.curr	-5.2906620004	-8.0610002605	-2.5203237403	2.97	1.24	7.15
1995-07-01	ar.curr	-0.7640769995	-1.1754208131	-0.3527331858	2.97	1.24	7.15
1995-08-01	ar.curr	4.028889997	1.8942649034	6.1635150905	2.97	1.24	7.15
1995-09-01	ar.curr	-4.798119997	-7.3362983017	-2.2599416923	2.97	1.24	7.15
1995-10-01	ar.curr	1.74448	0.8345376244	2.6544223757	2.97	1.24	7.15
1995-11-01	ar.curr	-0.186630003	-0.2583035463	-0.1149564598	2.97	1.24	7.15
1995-12-01	ar.curr	-10.8992909968	-16.6487556649	-5.1498263288	2.97	1.24	7.15
1996-01-01	ar.curr	3.1374409999	1.5847917099	4.6900902899	2.64	1.11	6.32
1996-02-01	ar.curr	-2.141450003	-3.174818594	-1.108081412	2.64	1.11	6.32
1996-03-01	ar.curr	-0.756990372	-1.1464508962	-0.3675298477	2.64	1.11	6.32
1996-04-01	ar.curr	0.616759895	0.3129806861	0.9205391039	2.64	1.11	6.32
1996-05-01	ar.curr	-0.6372078023	-0.9357942042	-0.3386214003	2.64	1.11	6.32
1996-06-01	ar.curr	-4.5051184394	-6.7224470241	-2.2877898547	2.64	1.11	6.32
1996-07-01	ar.curr	3.3492068417	1.7199636486	4.9784500348	2.64	1.11	6.32
1996-08-01	ar.curr	-0.9568951255	-1.4008801232	-0.5129101279	2.64	1.11	6.32
1996-09-01	ar.curr	-1.5905058495	-2.3927945295	-0.7882171696	2.64	1.11	6.32
1996-10-01	ar.curr	3.0551197	1.5518020764	4.5584373235	2.64	1.11	6.32
1996-11-01	ar.curr	-1.8149271272	-2.695107912	-0.9347463424	2.64	1.11	6.32
1996-12-01	ar.curr	-8.2322732129	-12.2917500773	-4.1727963485	2.64	1.11	6.32
1997-01-01	ar.curr	1.0027564991	0.480144876	1.5253681222	2.29	0.96	5.44
1997-02-01	ar.curr	-2.7760345617	-4.1967377804	-1.3553313431	2.29	0.96	5.44
1997-03-01	ar.curr	3.2693585577	1.6038282723	4.9348888431	2.29	0.96	5.44
1997-04-01	ar.curr	0.271220145	0.1323278668	0.4101124232	2.29	0.96	5.44
1997-05-01	ar.curr	-4.4295210288	-6.6882861296	-2.170755928	2.29	0.96	5.44
1997-06-01	ar.curr	-1.1786889712	-1.8025271699	-0.5548507724	2.29	0.96	5.44
1997-07-01	ar.curr	-0.0772806401	-0.1149463427	-0.0396149375	2.29	0.96	5.44
1997-08-01	ar.curr	-0.7182596012	-1.0560738711	-0.3804453314	2.29	0.96	5.44
1997-09-01	ar.curr	1.3139492212	0.6689240647	1.9589743776	2.29	0.96	5.44
1997-10-01	ar.curr	-0.3631948262	-0.5303363814	-0.1960532711	2.29	0.96	5.44
1997-11-01	ar.curr	-1.026809655	-1.565900023	-0.4877192871	2.29	0.96	5.44
1997-12-01	ar.curr	-5.4744153237	-8.2969889098	-2.6518417376	2.29	0.96	5.44
1998-01-01	ar.curr	3.2238353237	1.7315032058	4.7161674415	2.39	1.01	5.65
1998-02-01	ar.curr	-1.2526440185	-1.8414328703	-0.6638551667	2.39	1.01	5.65
1998-03-01	ar.curr	0.8802995199	0.4730997533	1.2874992866	2.39	1.01	5.65
1998-04-01	ar.curr	-0.45687974	-0.6681834027	-0.2455760773	2.39	1.01	5.65
1998-05-01	ar.curr	-2.8822785276	-4.1952226401	-1.569334415	2.39	1.01	5.65
1998-06-01	ar.curr	-0.3175417324	-0.4771200194	-0.1579634455	2.39	1.01	5.65
1998-07-01	ar.curr	0.2828589712	0.1364871631	0.4292307792	2.39	1.01	5.65
1998-08-01	ar.curr	-4.6585592712	-6.8189191144	-2.498199428	2.39	1.01	5.65
1998-09-01	ar.curr	1.02531	0.5531783786	1.4974416214	2.39	1.01	5.65
1998-10-01	ar.curr	3.0226864741	1.6239002486	4.4214726997	2.39	1.01	5.65
1998-11-01	ar.curr	-0.6067861741	-0.8940270906	-0.3195452576	2.39	1.01	5.65
1998-12-01	ar.curr	-3.9149922917	-5.6813588472	-2.1486257363	2.39	1.01	5.65
1999-01-01	ar.curr	1.58073605	0.6669050576	2.4945670424	1.9	0.76	4.73
1999-02-01	ar.curr	-0.5974996249	-0.9559762906	-0.2390229591	1.9	0.76	4.73
1999-03-01	ar.curr	-0.6439183702	-1.009223163	-0.2786135775	1.9	0.76	4.73
1999-04-01	ar.curr	1.3790168096	0.5710217852	2.1870118341	1.9	0.76	4.73
1999-05-01	ar.curr	0.4781069621	0.2061199046	0.7500940197	1.9	0.76	4.73
1999-06-01	ar.curr	0.9179006001	0.3705124216	1.4652887786	1.9	0.76	4.73
1999-07-01	ar.curr	-2.4182075622	-3.849838183	-0.9865769415	1.9	0.76	4.73
1999-08-01	ar.curr	0.4042075622	0.1788793723	0.6295357521	1.9	0.76	4.73
1999-09-01	ar.curr	4.15709972	1.6659713982	6.6482280417	1.9	0.76	4.73
1999-10-01	ar.curr	-1.2223094581	-1.9358487262	-0.5087701901	1.9	0.76	4.73
1999-11-01	ar.curr	-3.9437905419	-6.324530811	-1.5630502727	1.9	0.76	4.73
1999-12-01	ar.curr	-3.101699855	-4.9600884111	-1.2433112988	1.9	0.76	4.73
2000-01-01	ar.curr	4.6925197	2.4130161775	6.9720232224	2.28	0.95	5.48
2000-02-01	ar.curr	-1.029559845	-1.5299656692	-0.5291540207	2.28	0.95	5.48
2000-03-01	ar.curr	-0.1639708838	-0.2270751581	-0.1008666095	2.28	0.95	5.48
2000-04-01	ar.curr	0.1679488784	0.0771672909	0.258730466	2.28	0.95	5.48
2000-05-01	ar.curr	2.4515820054	1.2869206622	3.6162433486	2.28	0.95	5.48
2000-06-01	ar.curr	-5.1003345607	-7.5569728882	-2.6436962333	2.28	0.95	5.48
2000-07-01	ar.curr	-0.3381859343	-0.520856202	-0.1555156666	2.28	0.95	5.48
2000-08-01	ar.curr	3.179599815	1.6352057335	4.7239938965	2.28	0.95	5.48
2000-09-01	ar.curr	-0.9912186835	-1.4506620841	-0.5317752829	2.28	0.95	5.48
2000-10-01	ar.curr	3.9623382834	2.0592462217	5.8654303452	2.28	0.95	5.48
2000-11-01	ar.curr	1.6709604001	0.860568667	2.4813521332	2.28	0.95	5.48
2000-12-01	ar.curr	-4.7718063315	-7.020311263	-2.5233013999	2.28	0.95	5.48
2001-01-01	ar.curr	-1.4524131434	-2.1230159663	-0.7818103205	3.54	1.51	8.28
2001-02-01	ar.curr	-0.0703394399	-0.1015648485	-0.0391140313	3.54	1.51	8.28
2001-03-01	ar.curr	11.3102481074	6.5015351823	16.1189610325	3.54	1.51	8.28
2001-04-01	ar.curr	4.4460657659	2.6260705216	6.2660610103	3.54	1.51	8.28
2001-05-01	ar.curr	2.2602066017	1.3234443435	3.1969688598	3.54	1.51	8.28
2001-06-01	ar.curr	-3.5138281623	-4.9754746698	-2.0521816547	3.54	1.51	8.28
2001-07-01	ar.curr	15.0570819257	8.7346801454	21.3794837061	3.54	1.51	8.28
2001-08-01	ar.curr	7.5960856724	4.3322870111	10.8598843337	3.54	1.51	8.28
2001-09-01	ar.curr	-20.4782233966	-29.1559131403	-11.800533653	3.54	1.51	8.28
2001-10-01	ar.curr	8.2829830717	4.7887111564	11.7772549869	3.54	1.51	8.28
2001-11-01	ar.curr	10.0313971793	5.2955435409	14.7672508177	3.54	1.51	8.28
2001-12-01	ar.curr	6.0394324965	5.9011485442	6.1777164489	3.54	1.51	8.28
2002-01-01	ar.curr	68.1787959904	66.6999982516	69.6575937293	5.23	2.35	11.66
2002-02-01	ar.curr	5.2819421813	4.8115553746	5.7523289881	5.23	2.35	11.66
2002-03-01	ar.curr	39.0212014216	37.3717731745	40.6706296688	5.23	2.35	11.66
2002-04-01	ar.curr	4.5569269507	3.3671250278	5.7467288737	5.23	2.35	11.66
2002-05-01	ar.curr	28.5926544933	25.7457382643	31.4395707224	5.23	2.35	11.66
2002-06-01	ar.curr	9.4665393347	8.5964774634	10.336601206	5.23	2.35	11.66
2002-07-01	ar.curr	1.2512544517	0.2597528493	2.2427560542	5.23	2.35	11.66
2002-08-01	ar.curr	-3.4254645349	-3.5930206197	-3.2579084502	5.23	2.35	11.66
2002-09-01	ar.curr	1.4465030278	0.9930255507	1.8999805049	5.23	2.35	11.66
2002-10-01	ar.curr	-8.2866782321	-9.0214654661	-7.551890998	5.23	2.35	11.66
2002-11-01	ar.curr	2.1680774721	1.902139833	2.4340151112	5.23	2.35	11.66
2002-12-01	ar.curr	-9.6218347889	-10.1813798793	-9.0622896985	5.23	2.35	11.66
2003-01-01	ar.curr	5.2875727276	2.3760601756	8.1990852796	4.84	2.17	10.77
2003-02-01	ar.curr	-5.6882480567	-7.2736977217	-4.1027983917	4.84	2.17	10.77
2003-03-01	ar.curr	-7.3747460223	-7.3747460223	-7.3747460223	4.84	2.17	10.77
2003-04-01	ar.curr	-7.7964732541	-8.546891687	-7.0460548212	4.84	2.17	10.77
2003-05-01	ar.curr	-2.3900000702	-3.3276763376	-1.4523238029	4.84	2.17	10.77
2003-06-01	ar.curr	-4.2302455135	-4.9348898091	-3.525601218	4.84	2.17	10.77
2003-07-01	ar.curr	-1.9902676025	-3.7643621971	-0.216173008	4.84	2.17	10.77
2003-08-01	ar.curr	1.4924031692	1.4549516023	1.5298547361	4.84	2.17	10.77
2003-09-01	ar.curr	-0.4227631692	-0.6918596128	-0.1536667256	4.84	2.17	10.77
2003-10-01	ar.curr	0.2411264988	-0.3483889059	0.8306419036	4.84	2.17	10.77
2003-11-01	ar.curr	0.8850281401	-0.1330996413	1.9031559215	4.84	2.17	10.77
2003-12-01	ar.curr	-5.3025528969	-6.1542292699	-4.450876524	4.84	2.17	10.77
2004-01-01	ar.curr	-0.5924186108	-0.7794330345	-0.4054041872	3.37	1.51	7.52
2004-02-01	ar.curr	-0.5719702126	-0.6884870524	-0.4554533727	3.37	1.51	7.52
2004-03-01	ar.curr	-1.9022889532	-1.9776822026	-1.8268957039	3.37	1.51	7.52
2004-04-01	ar.curr	-3.2696972659	-4.0157966943	-2.5235978375	3.37	1.51	7.52
2004-05-01	ar.curr	1.0617896946	0.1580498358	1.9655295534	3.37	1.51	7.52
2004-06-01	ar.curr	-2.5511680783	-3.2825805101	-1.8197556466	3.37	1.51	7.52
2004-07-01	ar.curr	-0.9981167819	-1.4837668035	-0.5124667602	3.37	1.51	7.52
2004-08-01	ar.curr	0.3093587817	0.2339655324	0.384752031	3.37	1.51	7.52
2004-09-01	ar.curr	-1.0238716657	-1.1609503008	-0.8867930305	3.37	1.51	7.52
2004-10-01	ar.curr	-1.5020818863	-1.8359662762	-1.1681974964	3.37	1.51	7.52
2004-11-01	ar.curr	-2.3618135711	-2.8024234698	-1.9212036724	3.37	1.51	7.52
2004-12-01	ar.curr	-1.4093267521	-2.0888451291	-0.729808375	3.37	1.51	7.52
2005-01-01	ar.curr	-3.2399742712	-3.6716497895	-2.8082987529	2.8	1.25	6.27
2005-02-01	ar.curr	3.6184714001	2.7494828101	4.4874599901	2.8	1.25	6.27
2005-03-01	ar.curr	0.1974223481	-0.0804284985	0.4752731948	2.8	1.25	6.27
2005-04-01	ar.curr	-1.7835108719	-2.2224346732	-1.3445870707	2.8	1.25	6.27
2005-05-01	ar.curr	-4.9082938057	-6.0543278776	-3.7622597338	2.8	1.25	6.27
2005-06-01	ar.curr	-2.4342415891	-3.1767879097	-1.6916952684	2.8	1.25	6.27
2005-07-01	ar.curr	-6.6565400552	-8.3284773238	-4.9846027866	2.8	1.25	6.27
2005-08-01	ar.curr	9.6217861082	7.3450198951	11.8985523213	2.8	1.25	6.27
2005-09-01	ar.curr	-1.0323106582	-1.3045239515	-0.760097365	2.8	1.25	6.27
2005-10-01	ar.curr	0.4425432919	-0.3306068901	1.2156934739	2.8	1.25	6.27
2005-11-01	ar.curr	-1.7974339785	-1.9770303229	-1.6178376342	2.8	1.25	6.27
2005-12-01	ar.curr	-3.3176982238	-4.8978239083	-1.7375725393	2.8	1.25	6.27
2006-01-01	ar.curr	12.1039299554	8.9425234027	15.2653365081	2.49	1.11	5.59
2006-02-01	ar.curr	-2.1584301231	-2.8259180066	-1.4909422396	2.49	1.11	5.59
2006-03-01	ar.curr	-2.1076586044	-2.8096345594	-1.4056826494	2.49	1.11	5.59
2006-04-01	ar.curr	-2.8553620984	-3.3662166573	-2.3445075396	2.49	1.11	5.59
2006-05-01	ar.curr	-3.1875776147	-4.4672287671	-1.9079264624	2.49	1.11	5.59
2006-06-01	ar.curr	-3.5346672816	-4.5312288472	-2.538105716	2.49	1.11	5.59
2006-07-01	ar.curr	-2.0151973576	-2.4865343345	-1.5438603807	2.49	1.11	5.59
2006-08-01	ar.curr	-1.7211413464	-2.4446723461	-0.9976103467	2.49	1.11	5.59
2006-09-01	ar.curr	-1.4861243981	-1.9847644317	-0.9874843646	2.49	1.11	5.59
2006-10-01	ar.curr	-3.0448021686	-3.7812661951	-2.3083381422	2.49	1.11	5.59
2006-11-01	ar.curr	-3.5075794532	-4.3604407209	-2.6547181855	2.49	1.11	5.59
2006-12-01	ar.curr	-4.7095859434	-5.9490010123	-3.4701708744	2.49	1.11	5.59
2007-01-01	ar.curr	-1.8667482547	-2.9132123983	-0.820284111	2.08	0.93	4.67
2007-02-01	ar.curr	-2.688204624	-3.4120557908	-1.9643534573	2.08	0.93	4.67
2007-03-01	ar.curr	-4.0191149033	-5.2103492803	-2.8278805264	2.08	0.93	4.67
2007-04-01	ar.curr	-3.9243938848	-5.0120426638	-2.8367451058	2.08	0.93	4.67
2007-05-01	ar.curr	-4.6168342796	-5.8729656577	-3.3607029014	2.08	0.93	4.67
2007-06-01	ar.curr	-4.8286791998	-6.430511911	-3.2268464886	2.08	0.93	4.67
2007-07-01	ar.curr	-1.0871962774	-1.7174460001	-0.4569465546	2.08	0.93	4.67
2007-08-01	ar.curr	3.197924609	2.5514506359	3.8443985821	2.08	0.93	4.67
2007-09-01	ar.curr	0.5790413834	0.3344296098	0.823653157	2.08	0.93	4.67
2007-10-01	ar.curr	-0.2754218	-0.2860299637	-0.2648136364	2.08	0.93	4.67
2007-11-01	ar.curr	-3.8077319723	-4.9858621472	-2.6296017975	2.08	0.93	4.67
2007-12-01	ar.curr	-2.3329837315	-3.080547264	-1.5854201989	2.08	0.93	4.67
2008-01-01	ar.curr	-1.9209937004	-2.6121224016	-1.2298649992	1.64	0.73	3.69
2008-02-01	ar.curr	-2.4103872903	-3.2015889257	-1.619185655	1.64	0.73	3.69
2008-03-01	ar.curr	-1.8199076492	-2.4766362793	-1.1631790191	1.64	0.73	3.69
2008-04-01	ar.curr	0.0697843166	-0.0005794652	0.1401480984	1.64	0.73	3.69
2008-05-01	ar.curr	0.6955113815	-0.185338924	1.576361687	1.64	0.73	3.69
2008-06-01	ar.curr	-0.6020222689	-1.1894295436	-0.0146149942	1.64	0.73	3.69
2008-07-01	ar.curr	0.6429800431	0.6221315151	0.663828571	1.64	0.73	3.69
2008-08-01	ar.curr	0.0919069251	-0.0806146436	0.2644284938	1.64	0.73	3.69
2008-09-01	ar.curr	3.347062027	3.3371589762	3.3569650777	1.64	0.73	3.69
2008-10-01	ar.curr	11.088914899	10.0324157456	12.1454140524	1.64	0.73	3.69
2008-11-01	ar.curr	-2.2184703421	-2.7777321041	-1.6592085801	1.64	0.73	3.69
2008-12-01	ar.curr	1.9452743473	1.7904740273	2.1000746672	1.64	0.73	3.69
2009-01-01	ar.curr	-0.519427378	-0.9933206232	-0.0455341328	2.28	1.01	5.14
2009-02-01	ar.curr	2.2196580679	2.2128449063	2.2264712296	2.28	1.01	5.14
2009-03-01	ar.curr	5.29607283	4.8978813812	5.6942642789	2.28	1.01	5.14
2009-04-01	ar.curr	0.3368013203	0.2383889851	0.4352136556	2.28	1.01	5.14
2009-05-01	ar.curr	0.6570575895	0.5858979009	0.728217278	2.28	1.01	5.14
2009-06-01	ar.curr	2.5327951466	2.1452019492	2.920388344	2.28	1.01	5.14
2009-07-01	ar.curr	0.6260526083	0.5639771353	0.6881280813	2.28	1.01	5.14
2009-08-01	ar.curr	3.1060728426	2.2650258851	3.9471198002	2.28	1.01	5.14
2009-09-01	ar.curr	-0.7353298414	-0.9147430988	-0.5559165841	2.28	1.01	5.14
2009-10-01	ar.curr	-2.4521139326	-3.0365318005	-1.8676960647	2.28	1.01	5.14
2009-11-01	ar.curr	-1.5641561426	-2.0138248129	-1.1144874722	2.28	1.01	5.14
2009-12-01	ar.curr	3.3482779176	2.1711149842	4.525440851	2.28	1.01	5.14
2010-01-01	ar.curr	0.2698243495	0.1661437572	0.3735049418	1.66	0.73	3.75
2010-02-01	ar.curr	1.5357080981	1.3294213238	1.7419948725	1.66	0.73	3.75
2010-03-01	ar.curr	0.9055976606	0.7422872976	1.0689080237	1.66	0.73	3.75
2010-04-01	ar.curr	-0.663030727	-0.9735352989	-0.3525261552	1.66	0.73	3.75
2010-05-01	ar.curr	-0.6966869557	-1.1586833775	-0.2346905339	1.66	0.73	3.75
2010-06-01	ar.curr	-0.1893533124	-0.4053097793	0.0266031545	1.66	0.73	3.75
2010-07-01	ar.curr	-2.9201082926	-3.9370376257	-1.9031789595	1.66	0.73	3.75
2010-08-01	ar.curr	1.65570807	1.1937116482	2.1177044918	1.66	0.73	3.75
2010-09-01	ar.curr	-0.8590060273	-1.2269915493	-0.4910205053	1.66	0.73	3.75
2010-10-01	ar.curr	-1.2508993891	-1.5984711158	-0.9033276625	1.66	0.73	3.75
2010-11-01	ar.curr	1.1066943651	1.0175183116	1.1958704186	1.66	0.73	3.75
2010-12-01	ar.curr	-0.68127737	-0.7634697567	-0.5990849833	1.66	0.73	3.75
2011-01-01	ar.curr	0.2714910802	0.0529388774	0.490043283	1.34	0.59	3.04
2011-02-01	ar.curr	1.0290906752	0.8473288232	1.2108525272	1.34	0.59	3.04
2011-03-01	ar.curr	2.1551975314	1.681302775	2.6290922878	1.34	0.59	3.04
2011-04-01	ar.curr	0.1213144319	-0.0359205196	0.2785493834	1.34	0.59	3.04
2011-05-01	ar.curr	-0.1045219549	-0.1667151669	-0.0423287429	1.34	0.59	3.04
2011-06-01	ar.curr	1.1063386052	0.9482276929	1.2644495174	1.34	0.59	3.04
2011-07-01	ar.curr	0.6993780934	0.694122329	0.7046338578	1.34	0.59	3.04
2011-08-01	ar.curr	4.5276545966	3.5338771454	5.5214320478	1.34	0.59	3.04
2011-09-01	ar.curr	1.9185968136	1.3303891816	2.5068044455	1.34	0.59	3.04
2011-10-01	ar.curr	2.4941891465	1.9151791022	3.0731991907	1.34	0.59	3.04
2011-11-01	ar.curr	3.0019721719	2.3704044837	3.6335398602	1.34	0.59	3.04
2011-12-01	ar.curr	-0.3971052752	-0.6940559636	-0.1001545869	1.34	0.59	3.04
2012-01-01	ar.curr	0.8345188751	0.774443261	0.8945944892	1.23	0.54	2.82
2012-02-01	ar.curr	0.4027720205	0.3661405484	0.4394034925	1.23	0.54	2.82
2012-03-01	ar.curr	-0.3585674993	-0.728301157	0.0111661584	1.23	0.54	2.82
2012-04-01	ar.curr	0.059773444	-0.219114163	0.3386610511	1.23	0.54	2.82
2012-05-01	ar.curr	2.0240886366	1.7344557978	2.3137214754	1.23	0.54	2.82
2012-06-01	ar.curr	2.1551659828	1.8025270121	2.5078049536	1.23	0.54	2.82
2012-07-01	ar.curr	0.6974237255	0.46884334	0.9260041109	1.23	0.54	2.82
2012-08-01	ar.curr	3.4188427684	2.5240580117	4.3136275252	1.23	0.54	2.82
2012-09-01	ar.curr	1.6792118913	1.5121723788	1.8462514037	1.23	0.54	2.82
2012-10-01	ar.curr	0.9425839859	0.7628455632	1.1223224087	1.23	0.54	2.82
2012-11-01	ar.curr	1.5963901676	1.5705039274	1.6222764078	1.23	0.54	2.82
2012-12-01	ar.curr	3.9373697863	3.017187209	4.8575523636	1.23	0.54	2.82
2013-01-01	ar.curr	2.2793012242	1.9231066504	2.6354957979	1.35	0.59	3.08
1995-02-01	at.curr	-3.3739107428	-3.5948839854	-3.1529375002	2.73	1.23	6.04
1995-03-01	at.curr	-7.3129395251	-8.017880394	-6.6079986561	2.73	1.23	6.04
1995-04-01	at.curr	-0.9568834064	-1.3466657162	-0.5671010965	2.73	1.23	6.04
1995-05-01	at.curr	-1.2724912486	-2.0158307466	-0.5291517506	2.73	1.23	6.04
1995-06-01	at.curr	-3.0217803601	-3.2782542219	-2.7653064982	2.73	1.23	6.04
1995-07-01	at.curr	-1.3247534319	-1.5095015527	-1.140005311	2.73	1.23	6.04
1995-08-01	at.curr	6.6462674796	6.220260048	7.0722749112	2.73	1.23	6.04
1995-09-01	at.curr	-2.2003099466	-2.3198528484	-2.0807670449	2.73	1.23	6.04
1995-10-01	at.curr	4.3597862417	3.1179890687	5.6015834148	2.73	1.23	6.04
1995-11-01	at.curr	9.2605082347	7.3333317584	11.187684711	2.73	1.23	6.04
1995-12-01	at.curr	-1.7951360067	-2.2247659504	-1.3655060629	2.73	1.23	6.04
1996-01-01	at.curr	-2.7941806817	-4.2161005872	-1.3722607762	2.22	1.01	4.87
1996-02-01	at.curr	-3.7222925201	-4.1813494062	-3.2632356341	2.22	1.01	4.87
1996-03-01	at.curr	0.1036247036	0.0684286664	0.1388207409	2.22	1.01	4.87
1996-04-01	at.curr	1.3296740833	1.1044194448	1.5549287218	2.22	1.01	4.87
1996-05-01	at.curr	0.8162052694	0.4054172345	1.2269933044	2.22	1.01	4.87
1996-06-01	at.curr	2.1308309489	1.5752363607	2.6864255372	2.22	1.01	4.87
1996-07-01	at.curr	-4.7768723213	-5.2565440292	-4.2972006134	2.22	1.01	4.87
1996-08-01	at.curr	-0.8885895731	-1.1555766558	-0.6216024904	2.22	1.01	4.87
1996-09-01	at.curr	2.803601945	2.5743249023	3.0328789878	2.22	1.01	4.87
1996-10-01	at.curr	-2.3030610931	-2.5760817822	-2.030040404	2.22	1.01	4.87
1996-11-01	at.curr	1.2452268845	1.1466779802	1.3437757889	2.22	1.01	4.87
1996-12-01	at.curr	-0.9186697647	-1.1303487888	-0.7069907406	2.22	1.01	4.87
1997-01-01	at.curr	8.0909141899	7.595360279	8.5864681008	2.64	1.2	5.82
1997-02-01	at.curr	5.0138342932	4.4676734179	5.5599951685	2.64	1.2	5.82
1997-03-01	at.curr	-1.4471792517	-1.5023868492	-1.3919716542	2.64	1.2	5.82
1997-04-01	at.curr	3.538466618	3.5371521513	3.5397810846	2.64	1.2	5.82
1997-05-01	at.curr	-0.0424889515	-0.3724200699	0.2874421669	2.64	1.2	5.82
1997-06-01	at.curr	1.0473664692	0.9941305716	1.1006023668	2.64	1.2	5.82
1997-07-01	at.curr	2.5349391683	1.9572310944	3.1126472421	2.64	1.2	5.82
1997-08-01	at.curr	0.1945506499	-0.1879591328	0.5770604326	2.64	1.2	5.82
1997-09-01	at.curr	-2.6636482697	-2.7734062314	-2.553890308	2.64	1.2	5.82
1997-10-01	at.curr	-0.5992994109	-1.1290294536	-0.0695693682	2.64	1.2	5.82
1997-11-01	at.curr	2.9400709056	2.6476020855	3.2325397257	2.64	1.2	5.82
1997-12-01	at.curr	3.1570412664	2.9066353777	3.407447155	2.64	1.2	5.82
1998-01-01	at.curr	1.6204676817	1.5697504154	1.6711849479	2.23	1.02	4.9
1998-02-01	at.curr	-0.6176441651	-0.673885094	-0.5614032362	2.23	1.02	4.9
1998-03-01	at.curr	0.6011582975	0.4942001023	0.7081164927	2.23	1.02	4.9
1998-04-01	at.curr	-3.2545465779	-3.4654500614	-3.0436430943	2.23	1.02	4.9
1998-05-01	at.curr	1.0846536401	0.822028588	1.3472786922	2.23	1.02	4.9
1998-06-01	at.curr	1.3205479338	1.1809499137	1.4601459538	2.23	1.02	4.9
1998-07-01	at.curr	-3.5227868398	-4.0239336888	-3.0216399909	2.23	1.02	4.9
1998-08-01	at.curr	-1.3244644823	-1.4424700029	-1.2064589618	2.23	1.02	4.9
1998-09-01	at.curr	-3.8392111652	-3.9361263374	-3.742295993	2.23	1.02	4.9
1998-10-01	at.curr	-3.3057853139	-3.8752247194	-2.7363459084	2.23	1.02	4.9
1998-11-01	at.curr	1.0015164705	0.6786332803	1.3243996608	2.23	1.02	4.9
1998-12-01	at.curr	-1.3694922796	-1.4423041966	-1.2966803627	2.23	1.02	4.9
1999-01-01	at.curr	19.1103873032	15.3748772854	22.8458973211	2.48	1.12	5.45
1999-02-01	at.curr	4.3908229724	4.0761075551	4.7055383898	2.48	1.12	5.45
1999-03-01	at.curr	2.1193730165	2.0678846486	2.1708613844	2.48	1.12	5.45
1999-04-01	at.curr	1.7901491286	1.770479415	1.8098188422	2.48	1.12	5.45
1999-05-01	at.curr	0.9613669109	0.8578116541	1.0649221677	2.48	1.12	5.45
1999-06-01	at.curr	2.2721911166	1.8892102227	2.6551720105	2.48	1.12	5.45
1999-07-01	at.curr	-4.8881010901	-5.2519907914	-4.5242113888	2.48	1.12	5.45
1999-08-01	at.curr	2.9664306636	2.5880779376	3.3447833896	2.48	1.12	5.45
1999-09-01	at.curr	-2.4044771376	-2.7029939673	-2.105960308	2.48	1.12	5.45
1999-10-01	at.curr	1.4260443084	1.3867048812	1.4653837355	2.48	1.12	5.45
1999-11-01	at.curr	5.2589366806	5.0697603176	5.4481130436	2.48	1.12	5.45
1999-12-01	at.curr	-0.7366022475	-0.946605366	-0.5265991289	2.48	1.12	5.45
2000-01-01	at.curr	3.6110419138	3.5588990643	3.6631847633	1.98	0.9	4.34
2000-02-01	at.curr	1.0170702506	0.9008535606	1.1332869406	1.98	0.9	4.34
2000-03-01	at.curr	0.9179567668	0.911770327	0.9241432065	1.98	0.9	4.34
2000-04-01	at.curr	4.8624329192	4.8261980577	4.8986677808	1.98	0.9	4.34
2000-05-01	at.curr	-2.3808858198	-2.4683797537	-2.2933918859	1.98	0.9	4.34
2000-06-01	at.curr	-1.5598265547	-1.5620359974	-1.5576171119	1.98	0.9	4.34
2000-07-01	at.curr	2.7721222451	2.7659358053	2.7783086849	1.98	0.9	4.34
2000-08-01	at.curr	3.7985138285	3.7251603283	3.8718673286	1.98	0.9	4.34
2000-09-01	at.curr	1.0121904259	0.9096722811	1.1147085706	1.98	0.9	4.34
2000-10-01	at.curr	4.3732527026	4.2897357657	4.4567696395	1.98	0.9	4.34
2000-11-01	at.curr	-2.5845027287	-2.6079228221	-2.5610826353	1.98	0.9	4.34
2000-12-01	at.curr	-8.122097857	-8.2122431222	-8.0319525918	1.98	0.9	4.34
2001-01-01	at.curr	1.3866482721	1.2184810413	1.554815503	2.14	0.97	4.7
2001-02-01	at.curr	3.1250569284	2.7419031808	3.508210676	2.14	0.97	4.7
2001-03-01	at.curr	6.4470945843	6.1384694959	6.7557196728	2.14	0.97	4.7
2001-04-01	at.curr	-0.1421232597	-0.3733532022	0.0891066827	2.14	0.97	4.7
2001-05-01	at.curr	5.6705391441	5.4913837135	5.8496945747	2.14	0.97	4.7
2001-06-01	at.curr	-0.259329328	-0.3080596051	-0.2105990508	2.14	0.97	4.7
2001-07-01	at.curr	-3.8440088864	-4.023164317	-3.6648534558	2.14	0.97	4.7
2001-08-01	at.curr	-4.9041851086	-5.0952842346	-4.7130859826	2.14	0.97	4.7
2001-09-01	at.curr	-0.350985505	-0.4489238071	-0.253047203	2.14	0.97	4.7
2001-10-01	at.curr	1.3674197526	1.3554760572	1.379363448	2.14	0.97	4.7
2001-11-01	at.curr	0.8163883021	0.7136725219	0.9191040823	2.14	0.97	4.7
2001-12-01	at.curr	0.6843554765	0.6714562855	0.6972546675	2.14	0.97	4.7
2002-01-01	at.curr	3.9364389414	3.8248389474	4.0480389354	4.22	1.79	9.96
2002-02-01	at.curr	-0.9316800341	-1.0432800281	-0.8200800401	4.22	1.79	9.96
2002-03-01	at.curr	-1.2186565455	-1.6305619779	-0.8067511131	4.22	1.79	9.96
2002-04-01	at.curr	-4.3563816973	-4.9042362133	-3.8085271813	4.22	1.79	9.96
2002-05-01	at.curr	-4.2647063587	-4.5508081615	-3.9786045559	4.22	1.79	9.96
2002-06-01	at.curr	-6.3140093279	-6.4601038655	-6.1679147903	4.22	1.79	9.96
2002-07-01	at.curr	4.5785167535	3.0729313799	6.0841021271	4.22	1.79	9.96
2002-08-01	at.curr	-0.0592731696	-0.2540658864	0.1355195472	4.22	1.79	9.96
2002-09-01	at.curr	0.1893109012	-0.1312854452	0.5099072476	4.22	1.79	9.96
2002-10-01	at.curr	-0.4661978797	-0.5006924233	-0.4317033361	4.22	1.79	9.96
2002-11-01	at.curr	7.4351919789	3.6712285449	11.1991554129	4.22	1.79	9.96
2002-12-01	at.curr	-2.7041487514	-4.0149414082	-1.3933560946	4.22	1.79	9.96
2003-01-01	at.curr	-2.1042161269	-2.2092923969	-1.999139857	1.71	0.78	3.77
2003-02-01	at.curr	0.1539400751	0.047155248	0.2607249023	1.71	0.78	3.77
2003-03-01	at.curr	-0.5313468016	-0.6872526493	-0.3754409539	1.71	0.78	3.77
2003-04-01	at.curr	-2.6179074157	-2.6853954264	-2.5504194049	1.71	0.78	3.77
2003-05-01	at.curr	-5.6678851476	-5.770825721	-5.5649445742	1.71	0.78	3.77
2003-06-01	at.curr	2.5805293542	2.5267098013	2.6343489071	1.71	0.78	3.77
2003-07-01	at.curr	2.9473823721	2.8273562264	3.0674085179	1.71	0.78	3.77
2003-08-01	at.curr	2.40045759	2.3654321666	2.4354830133	1.71	0.78	3.77
2003-09-01	at.curr	-6.3833644841	-6.4769079927	-6.2898209755	1.71	0.78	3.77
2003-10-01	at.curr	1.1771945279	1.0464898994	1.3078991564	1.71	0.78	3.77
2003-11-01	at.curr	-3.5858989103	-3.6128086867	-3.5589891338	1.71	0.78	3.77
2003-12-01	at.curr	-4.1138354456	-4.2936610945	-3.9340097966	1.71	0.78	3.77
2004-01-01	at.curr	0.5675915438	0.4578568654	0.6773262223	1.78	0.8	3.96
2004-02-01	at.curr	0.0337508402	-0.0259205518	0.0934222322	1.78	0.8	3.96
2004-03-01	at.curr	1.4808923789	1.4621818577	1.4996029001	1.78	0.8	3.96
2004-04-01	at.curr	3.6988907911	3.4268296988	3.9709518833	1.78	0.8	3.96
2004-05-01	at.curr	-1.5440428165	-1.5850036872	-1.5030819457	1.78	0.8	3.96
2004-06-01	at.curr	0.3091770151	0.2201756169	0.3981784133	1.78	0.8	3.96
2004-07-01	at.curr	1.7227852568	1.6241757531	1.8213947605	1.78	0.8	3.96
2004-08-01	at.curr	-1.4782307217	-1.5050322791	-1.4514291643	1.78	0.8	3.96
2004-09-01	at.curr	-2.5843757301	-2.7542874904	-2.4144639699	1.78	0.8	3.96
2004-10-01	at.curr	-2.6414615118	-2.6864679007	-2.5964551229	1.78	0.8	3.96
2004-11-01	at.curr	-4.5531157653	-4.7407266672	-4.3655048634	1.78	0.8	3.96
2004-12-01	at.curr	-1.7606490528	-1.8233545834	-1.6979435223	1.78	0.8	3.96
2005-01-01	at.curr	3.7202690959	3.6376440681	3.8028941237	0.8	0.35	1.83
2005-02-01	at.curr	-1.4698744962	-1.4999199609	-1.4398290316	0.8	0.35	1.83
2005-03-01	at.curr	1.9313137372	1.8706450105	1.9919824639	0.8	0.35	1.83
2005-04-01	at.curr	0.9000478878	0.8252231249	0.9748726508	0.8	0.35	1.83
2005-05-01	at.curr	4.9240154481	4.7607876834	5.0872432128	0.8	0.35	1.83
2005-06-01	at.curr	1.8591897365	1.8016988954	1.9166805775	0.8	0.35	1.83
2005-07-01	at.curr	-0.255889939	-0.2648457987	-0.2469340794	0.8	0.35	1.83
2005-08-01	at.curr	-1.7943677527	-1.8108349786	-1.7779005269	0.8	0.35	1.83
2005-09-01	at.curr	2.5375089763	2.5219084465	2.553109506	0.8	0.35	1.83
2005-10-01	at.curr	-0.3334619468	-0.5801814354	-0.0867424582	0.8	0.35	1.83
2005-11-01	at.curr	1.9464844625	1.8465255128	2.0464434123	0.8	0.35	1.83
2005-12-01	at.curr	-0.0613450987	-0.2011720688	0.0784818714	0.8	0.35	1.83
2006-01-01	at.curr	-4.1165386442	-4.5465002804	-3.6865770079	1.52	0.68	3.41
2006-02-01	at.curr	2.1383849611	2.0829060403	2.1938638819	1.52	0.68	3.41
2006-03-01	at.curr	-1.6906517959	-1.7053883843	-1.6759152076	1.52	0.68	3.41
2006-04-01	at.curr	-4.0299808171	-4.0754908693	-3.9844707649	1.52	0.68	3.41
2006-05-01	at.curr	-2.1177386296	-2.3305523023	-1.9049249568	1.52	0.68	3.41
2006-06-01	at.curr	-0.0735021379	-0.1445845052	-0.0024197706	1.52	0.68	3.41
2006-07-01	at.curr	0.9930291476	0.7667791736	1.2192791215	1.52	0.68	3.41
2006-08-01	at.curr	-0.5460919557	-0.6059051672	-0.4862787442	1.52	0.68	3.41
2006-09-01	at.curr	2.125881946	1.8207478816	2.4310160105	1.52	0.68	3.41
2006-10-01	at.curr	-1.5454724928	-1.7821247644	-1.3088202213	1.52	0.68	3.41
2006-11-01	at.curr	-4.1358116357	-4.2667072145	-4.0049160569	1.52	0.68	3.41
2006-12-01	at.curr	1.7358607211	1.3314713999	2.1402500423	1.52	0.68	3.41
2007-01-01	at.curr	1.3095180763	1.2905485508	1.3284876019	0.71	0.31	1.62
2007-02-01	at.curr	-1.8067367965	-1.9040164148	-1.7094571782	0.71	0.31	1.62
2007-03-01	at.curr	-1.0814899955	-1.1337777904	-1.0292022007	0.71	0.31	1.62
2007-04-01	at.curr	-2.0749922192	-2.0961505362	-2.0538339023	0.71	0.31	1.62
2007-05-01	at.curr	1.4666016114	1.4546848582	1.4785183647	0.71	0.31	1.62
2007-06-01	at.curr	-0.9221081832	-1.0120918302	-0.8321245363	0.71	0.31	1.62
2007-07-01	at.curr	-1.1332541113	-1.1904058871	-1.0761023356	0.71	0.31	1.62
2007-08-01	at.curr	-0.1834360381	-0.3541617683	-0.012710308	0.71	0.31	1.62
2007-09-01	at.curr	-5.2373730129	-5.4547929598	-5.019953066	0.71	0.31	1.62
2007-10-01	at.curr	-1.7825169509	-1.8951181091	-1.6699157927	0.71	0.31	1.62
2007-11-01	at.curr	-1.3339936837	-1.4344348896	-1.2335524778	0.71	0.31	1.62
2007-12-01	at.curr	0.1383450188	0.0872732192	0.1894168184	0.71	0.31	1.62
2008-01-01	at.curr	-1.6412894308	-1.7169543992	-1.5656244623	1.26	0.56	2.86
2008-02-01	at.curr	-2.3487919647	-2.4319402817	-2.2656436478	1.26	0.56	2.86
2008-03-01	at.curr	-4.1260270792	-4.2241420932	-4.0279120653	1.26	0.56	2.86
2008-04-01	at.curr	1.0210652237	1.0131661336	1.0289643138	1.26	0.56	2.86
2008-05-01	at.curr	0.4313770821	0.423477992	0.4392761722	1.26	0.56	2.86
2008-06-01	at.curr	-1.4422351424	-1.4912926494	-1.3931776354	1.26	0.56	2.86
2008-07-01	at.curr	0.9810630344	0.9785685848	0.9835574839	1.26	0.56	2.86
2008-08-01	at.curr	6.7482194473	6.5428431045	6.9535957902	1.26	0.56	2.86
2008-09-01	at.curr	4.8388375196	4.5494813767	5.1281936626	1.26	0.56	2.86
2008-10-01	at.curr	11.2164996504	10.8897267649	11.543272536	1.26	0.56	2.86
2008-11-01	at.curr	1.1044924898	0.8321817518	1.3768032278	1.26	0.56	2.86
2008-12-01	at.curr	-9.9675013112	-10.0814145054	-9.853588117	1.26	0.56	2.86
2009-01-01	at.curr	9.7943688834	9.560688369	10.0280493978	1.09	0.49	2.41
2009-02-01	at.curr	1.6941383352	1.4707761812	1.9175004892	1.09	0.49	2.41
2009-03-01	at.curr	-3.4919656663	-3.7702579152	-3.2136734173	1.09	0.49	2.41
2009-04-01	at.curr	0.579642842	0.4697826521	0.6895030319	1.09	0.49	2.41
2009-05-01	at.curr	-6.9017476791	-6.9363445345	-6.8671508237	1.09	0.49	2.41
2009-06-01	at.curr	1.1154235252	1.0389462659	1.1919007844	1.09	0.49	2.41
2009-07-01	at.curr	-1.5156172313	-1.5159207125	-1.5153137501	1.09	0.49	2.41
2009-08-01	at.curr	-0.4826626352	-0.5051202431	-0.4602050273	1.09	0.49	2.41
2009-09-01	at.curr	-2.1378975846	-2.1448776519	-2.1309175173	1.09	0.49	2.41
2009-10-01	at.curr	-0.2936825592	-0.3665180442	-0.2208470741	1.09	0.49	2.41
2009-11-01	at.curr	-1.988398667	-1.9968961402	-1.9799011937	1.09	0.49	2.41
2009-12-01	at.curr	5.0175855888	4.9338247811	5.1013463966	1.09	0.49	2.41
2010-01-01	at.curr	3.2204278151	3.2192138903	3.2216417398	0.47	0.49	2.41
2010-02-01	at.curr	1.7651960902	1.7387932269	1.7915989536	0.47	0.49	2.41
2010-03-01	at.curr	0.7704451556	0.7206742409	0.8202160704	0.47	0.49	2.41
2010-04-01	at.curr	1.4785426696	1.404796741	1.5522885982	0.47	0.49	2.41
2010-05-01	at.curr	7.8385131074	7.7857073808	7.891318834	0.47	0.49	2.41
2010-06-01	at.curr	0.5706190617	0.5678877311	0.5733503924	0.47	0.49	2.41
2010-07-01	at.curr	-6.720873903	-6.91176357	-6.5299842361	0.47	0.49	2.41
2010-08-01	at.curr	2.7927229357	2.7817976129	2.8036482584	0.47	0.49	2.41
2010-09-01	at.curr	-7.3905388242	-7.516483517	-7.2645941314	0.47	0.49	2.41
2010-10-01	at.curr	-2.3399784063	-2.3666847508	-2.3132720618	0.47	0.49	2.41
2010-11-01	at.curr	7.3282396991	7.2499415528	7.4065378455	0.47	0.49	2.41
2010-12-01	at.curr	-3.1926073518	-3.2967013991	-3.0885133045	0.47	0.49	2.41
2011-01-01	at.curr	-2.4868227736	-2.5508698696	-2.4227756776	0.87	0.39	1.94
2011-02-01	at.curr	-0.9579796668	-0.9908822926	-0.925077041	0.87	0.39	1.94
2011-03-01	at.curr	-2.8337213289	-2.8992754154	-2.7681672424	0.87	0.39	1.94
2011-04-01	at.curr	-4.6196484288	-4.6864583407	-4.5528385169	0.87	0.39	1.94
2011-05-01	at.curr	2.7185449032	2.6994563569	2.7376334494	0.87	0.39	1.94
2011-06-01	at.curr	-0.8551167099	-0.8802332182	-0.8300002017	0.87	0.39	1.94
2011-07-01	at.curr	0.5906434626	0.5404104461	0.6408764791	0.87	0.39	1.94
2011-08-01	at.curr	0.0694354909	0.0543655859	0.0845053958	0.87	0.39	1.94
2011-09-01	at.curr	7.479585063	7.385146992	7.5740231339	0.87	0.39	1.94
2011-10-01	at.curr	-3.9567517633	-4.0996646952	-3.8138388315	0.87	0.39	1.94
2011-11-01	at.curr	3.3532484453	3.260819695	3.4456771956	0.87	0.39	1.94
2011-12-01	at.curr	4.0011598543	3.9313359614	4.0709837472	0.87	0.39	1.94
2012-01-01	at.curr	-1.3418541238	-1.4946748523	-1.1890333953	1.96	0.83	4.65
2012-02-01	at.curr	-2.4333353587	-2.6880365728	-2.1786341445	1.96	0.83	4.65
2012-03-01	at.curr	0.0100568524	-0.0560760944	0.0761897992	1.96	0.83	4.65
2012-04-01	at.curr	1.149093147	0.9801860261	1.318000268	1.96	0.83	4.65
2012-05-01	at.curr	7.3522628705	7.1431397683	7.5613859726	1.96	0.83	4.65
2012-06-01	at.curr	-3.2433331274	-3.6231507275	-2.8635155274	1.96	0.83	4.65
2012-07-01	at.curr	2.732884197	2.6765818233	2.7891865706	1.96	0.83	4.65
2012-08-01	at.curr	-2.4769174319	-2.6038211947	-2.350013669	1.96	0.83	4.65
2012-09-01	at.curr	-2.6153322195	-2.798538356	-2.432126083	1.96	0.83	4.65
2012-10-01	at.curr	-0.8881819664	-0.9346537669	-0.8417101659	1.96	0.83	4.65
2012-11-01	at.curr	-0.2632059418	-0.2935913498	-0.2328205338	1.96	0.83	4.65
2012-12-01	at.curr	-1.6529892576	-1.6717567155	-1.6342217998	1.96	0.83	4.65
2013-01-01	at.curr	-2.8671838798	-2.8701954126	-2.8641723471	0.99	0.44	2.22
1995-02-01	au.curr	2.0192765237	1.9073881166	2.1311649308	1.64	0.72	3.7
1995-03-01	au.curr	-0.3987968954	-0.7569494926	-0.0406442982	1.64	0.72	3.7
1995-04-01	au.curr	0.6977045989	0.6450512308	0.7503579669	1.64	0.72	3.7
1995-05-01	au.curr	1.6706453885	1.5653386525	1.7759521246	1.64	0.72	3.7
1995-06-01	au.curr	2.8539506787	2.2977994788	3.4101018786	1.64	0.72	3.7
1995-07-01	au.curr	-4.9202382533	-5.2213497018	-4.6191268048	1.64	0.72	3.7
1995-08-01	au.curr	-0.1307583985	-0.6616798596	0.4001630626	1.64	0.72	3.7
1995-09-01	au.curr	-0.9590029518	-1.1021542962	-0.8158516074	1.64	0.72	3.7
1995-10-01	au.curr	-0.7681170787	-0.7867651466	-0.7494690109	1.64	0.72	3.7
1995-11-01	au.curr	1.0349031917	0.6251941717	1.4446122118	1.64	0.72	3.7
1995-12-01	au.curr	0.0131842517	-0.0274027195	0.0537712229	1.64	0.72	3.7
1996-01-01	au.curr	0.690892037	0.3387261455	1.0430579285	1.82	0.81	4.07
1996-02-01	au.curr	-1.9246366798	-2.0473611572	-1.8019122025	1.82	0.81	4.07
1996-03-01	au.curr	-2.066793792	-2.1452307406	-1.9883568435	1.82	0.81	4.07
1996-04-01	au.curr	-0.767177793	-0.7997264587	-0.7346291272	1.82	0.81	4.07
1996-05-01	au.curr	-1.9564725615	-2.1160143821	-1.796930741	1.82	0.81	4.07
1996-06-01	au.curr	-0.1671937386	-0.6079346876	0.2735472105	1.82	0.81	4.07
1996-07-01	au.curr	-5.3121241391	-7.4443285366	-3.1799197416	1.82	0.81	4.07
1996-08-01	au.curr	1.16528181	0.1930905156	2.1374731043	1.82	0.81	4.07
1996-09-01	au.curr	-0.5825143219	-0.6828282425	-0.4822004013	1.82	0.81	4.07
1996-10-01	au.curr	1.9911857612	1.403709024	2.5786624983	1.82	0.81	4.07
1996-11-01	au.curr	-3.2360736052	-3.280361134	-3.1917860765	1.82	0.81	4.07
1996-12-01	au.curr	0.6050966965	1.16648052658208E-005	1.2101817283	1.82	0.81	4.07
1997-01-01	au.curr	4.8947249789	4.665345026	5.1241049318	1.64	0.73	3.68
1997-02-01	au.curr	-2.0114526664	-2.0323528899	-1.9905524429	1.64	0.73	3.68
1997-03-01	au.curr	-1.6129282692	-1.8172279539	-1.4086285845	1.64	0.73	3.68
1997-04-01	au.curr	1.1227071187	0.9805855989	1.2648286385	1.64	0.73	3.68
1997-05-01	au.curr	2.411797943	2.3365571384	2.4870387476	1.64	0.73	3.68
1997-06-01	au.curr	-1.5212726254	-2.2710681434	-0.7714771074	1.64	0.73	3.68
1997-07-01	au.curr	1.1754506079	1.0427341887	1.3081670271	1.64	0.73	3.68
1997-08-01	au.curr	0.9413561025	0.5526119454	1.3301002596	1.64	0.73	3.68
1997-09-01	au.curr	0.3986580791	0.2372038526	0.5601123057	1.64	0.73	3.68
1997-10-01	au.curr	3.1880993749	3.1050209865	3.2711777633	1.64	0.73	3.68
1997-11-01	au.curr	3.1148905018	3.0469647754	3.1828162281	1.64	0.73	3.68
1997-12-01	au.curr	4.3642263941	4.3192909136	4.4091618746	1.64	0.73	3.68
1998-01-01	au.curr	-4.9476265935	-4.9781402153	-4.9171129716	1.81	0.81	4.05
1998-02-01	au.curr	1.9950536895	1.6764707901	2.3136365889	1.81	0.81	4.05
1998-03-01	au.curr	6.9328654118	5.6507761137	8.2149547099	1.81	0.81	4.05
1998-04-01	au.curr	3.1451666587	2.8172745188	3.4730587987	1.81	0.81	4.05
1998-05-01	au.curr	4.1659291798	4.1571371193	4.1747212403	1.81	0.81	4.05
1998-06-01	au.curr	-1.3222765643	-1.8011852735	-0.8433678552	1.81	0.81	4.05
1998-07-01	au.curr	4.0744633472	3.595037458	4.5538892364	1.81	0.81	4.05
1998-08-01	au.curr	6.2554828184	6.2027304552	6.3082351816	1.81	0.81	4.05
1998-09-01	au.curr	-3.9621081378	-4.0650269641	-3.8591893116	1.81	0.81	4.05
1998-10-01	au.curr	-5.1017569461	-5.1364080082	-5.0671058839	1.81	0.81	4.05
1998-11-01	au.curr	-2.1781365789	-2.5768823832	-1.7793907746	1.81	0.81	4.05
1998-12-01	au.curr	1.9875536942	1.8163671038	2.1587402846	1.81	0.81	4.05
1999-01-01	au.curr	-2.7560011983	-2.7978536415	-2.7141487551	2.15	0.96	4.81
1999-02-01	au.curr	3.4091640519	2.9803281485	3.8379999553	2.15	0.96	4.81
1999-03-01	au.curr	-2.7378906702	-2.7900545849	-2.6857267555	2.15	0.96	4.81
1999-04-01	au.curr	-3.755926297	-3.8608606836	-3.6509919105	2.15	0.96	4.81
1999-05-01	au.curr	2.1780918372	2.1083377652	2.2478459092	2.15	0.96	4.81
1999-06-01	au.curr	-5.4056789836	-6.0995803605	-4.7117776067	2.15	0.96	4.81
1999-07-01	au.curr	4.4486154107	3.9378942923	4.959336529	2.15	0.96	4.81
1999-08-01	au.curr	1.8380269033	1.8180105174	1.8580432892	2.15	0.96	4.81
1999-09-01	au.curr	-1.9615565955	-1.9846057672	-1.9385074239	2.15	0.96	4.81
1999-10-01	au.curr	-5.6941075654	-7.9122870543	-3.4759280765	2.15	0.96	4.81
1999-11-01	au.curr	-3.7217454662	-4.9178761613	-2.525614771	2.15	0.96	4.81
1999-12-01	au.curr	-6.0043623881	-6.7680178369	-5.2407069392	2.15	0.96	4.81
2000-01-01	au.curr	6.6638702995	5.57466394	7.7530766591	1.43	0.63	3.21
2000-02-01	au.curr	4.405803205	3.9405447521	4.8710616579	1.43	0.63	3.21
2000-03-01	au.curr	4.3381940631	3.5836624644	5.0927256619	1.43	0.63	3.21
2000-04-01	au.curr	4.6668675833	4.4588849477	4.8748502188	1.43	0.63	3.21
2000-05-01	au.curr	5.4381905152	4.3900618072	6.4863192232	1.43	0.63	3.21
2000-06-01	au.curr	-8.8781181446	-10.3106471915	-7.4455890977	1.43	0.63	3.21
2000-07-01	au.curr	2.9900146743	2.9130481272	3.0669812213	1.43	0.63	3.21
2000-08-01	au.curr	1.3613422432	1.1377933398	1.5848911467	1.43	0.63	3.21
2000-09-01	au.curr	6.2236498882	6.189490578	6.2578091984	1.43	0.63	3.21
2000-10-01	au.curr	1.9324346675	1.2423301221	2.6225392128	1.43	0.63	3.21
2000-11-01	au.curr	-3.4526046131	-4.0238001672	-2.8814090589	1.43	0.63	3.21
2000-12-01	au.curr	-5.6479937713	-5.6756671365	-5.6203204061	1.43	0.63	3.21
2001-01-01	au.curr	1.5816041518	1.5234333247	1.639774979	1.67	0.75	3.72
2001-02-01	au.curr	6.2062219413	5.7720019087	6.6404419738	1.67	0.75	3.72
2001-03-01	au.curr	8.821508918	8.615391814	9.0276260221	1.67	0.75	3.72
2001-04-01	au.curr	-8.197098943	-8.9661447601	-7.4280531258	1.67	0.75	3.72
2001-05-01	au.curr	0.4902102594	0.2744743571	0.7059461616	1.67	0.75	3.72
2001-06-01	au.curr	-0.8254146251	-0.9009908966	-0.7498383536	1.67	0.75	3.72
2001-07-01	au.curr	1.6288619448	1.2734244499	1.9842994398	1.67	0.75	3.72
2001-08-01	au.curr	-5.3282322422	-5.7496272105	-4.9068372739	1.67	0.75	3.72
2001-09-01	au.curr	7.9127368693	7.796395215	8.0290785236	1.67	0.75	3.72
2001-10-01	au.curr	-2.5386401336	-2.5729929843	-2.504287283	1.67	0.75	3.72
2001-11-01	au.curr	-3.2585725746	-3.3602570126	-3.1568881366	1.67	0.75	3.72
2001-12-01	au.curr	3.0505885229	2.7982095799	3.3029674658	1.67	0.75	3.72
2002-01-01	au.curr	0.8336276652	0.7498281668	0.9174271636	1.39	0.62	3.15
2002-02-01	au.curr	0.5842170353	-0.2242576707	1.3926917412	1.39	0.62	3.15
2002-03-01	au.curr	-4.189262903	-4.541601703	-3.836924103	1.39	0.62	3.15
2002-04-01	au.curr	-2.7415909534	-3.3643735891	-2.1188083177	1.39	0.62	3.15
2002-05-01	au.curr	-5.7137300641	-5.8832335949	-5.5442265332	1.39	0.62	3.15
2002-06-01	au.curr	-1.4838563451	-2.2223394246	-0.7453732656	1.39	0.62	3.15
2002-07-01	au.curr	3.4236681179	3.3460583552	3.5012778806	1.39	0.62	3.15
2002-08-01	au.curr	-0.1351760277	-0.5584587212	0.2881066658	1.39	0.62	3.15
2002-09-01	au.curr	1.274979272	1.1916559071	1.3583026369	1.39	0.62	3.15
2002-10-01	au.curr	-2.2695072532	-2.2728401878	-2.2661743186	1.39	0.62	3.15
2002-11-01	au.curr	-1.0816505309	-1.102124272	-1.0611767898	1.39	0.62	3.15
2002-12-01	au.curr	-0.9287024555	-1.2162870977	-0.6411178134	1.39	0.62	3.15
2003-01-01	au.curr	-3.9950886551	-4.1738831806	-3.8162941297	1.52	0.68	3.41
2003-02-01	au.curr	-2.2331738383	-2.6390606311	-1.8272870455	1.52	0.68	3.41
2003-03-01	au.curr	1.2410494777	1.073400585	1.4086983703	1.52	0.68	3.41
2003-04-01	au.curr	-8.5774991437	-10.1012000215	-7.053798266	1.52	0.68	3.41
2003-05-01	au.curr	-7.7270111899	-8.7756294715	-6.6783929083	1.52	0.68	3.41
2003-06-01	au.curr	-5.2204405245	-5.9179713744	-4.5229096746	1.52	0.68	3.41
2003-07-01	au.curr	-2.062221158	-3.8571324328	-0.2673098832	1.52	0.68	3.41
2003-08-01	au.curr	3.6698489112	2.5910445409	4.7486532815	1.52	0.68	3.41
2003-09-01	au.curr	-4.5560733337	-4.6782108926	-4.4339357747	1.52	0.68	3.41
2003-10-01	au.curr	-9.3531594704	-10.987387873	-7.7189310679	1.52	0.68	3.41
2003-11-01	au.curr	-3.7113897939	-4.1627879204	-3.2599916673	1.52	0.68	3.41
2003-12-01	au.curr	-3.9786599319	-4.0515709462	-3.9057489176	1.52	0.68	3.41
2004-01-01	au.curr	0.9743401157	-0.0336154532	1.9822956846	0.9	0.39	2.08
2004-02-01	au.curr	-2.9722837208	-3.6259297847	-2.318637657	0.9	0.39	2.08
2004-03-01	au.curr	-3.0811530974	-4.6636646205	-1.4986415744	0.9	0.39	2.08
2004-04-01	au.curr	6.6026466476	6.4387918014	6.7665014938	0.9	0.39	2.08
2004-05-01	au.curr	-1.1576974382	-1.9212893946	-0.3941054819	0.9	0.39	2.08
2004-06-01	au.curr	5.3778716727	4.1897467059	6.5659966396	0.9	0.39	2.08
2004-07-01	au.curr	-1.2484307373	-1.5041436033	-0.9927178713	0.9	0.39	2.08
2004-08-01	au.curr	-0.5461324091	-0.6493396823	-0.4429251358	0.9	0.39	2.08
2004-09-01	au.curr	1.9779957476	-0.056357927	4.0123494222	0.9	0.39	2.08
2004-10-01	au.curr	-5.9074316422	-7.1033592208	-4.7115040636	0.9	0.39	2.08
2004-11-01	au.curr	-3.9525730183	-4.2973065908	-3.6078394458	0.9	0.39	2.08
2004-12-01	au.curr	-3.5596223241	-4.450184053	-2.6690605952	0.9	0.39	2.08
2005-01-01	au.curr	1.2585778995	0.9315775355	1.5855782636	0.39	0.39	2.08
2005-02-01	au.curr	-1.7169154376	-2.1513790449	-1.2824518304	0.39	0.39	2.08
2005-03-01	au.curr	1.8755231631	1.2679834412	2.4830628849	0.39	0.39	2.08
2005-04-01	au.curr	-2.6951068082	-4.1449739319	-1.2452396844	0.39	0.39	2.08
2005-05-01	au.curr	2.4741106045	1.7474037218	3.2008174872	0.39	0.39	2.08
2005-06-01	au.curr	-1.1321864687	-1.3652008279	-0.8991721095	0.39	0.39	2.08
2005-07-01	au.curr	0.507356058	0.2803709897	0.7343411263	0.39	0.39	2.08
2005-08-01	au.curr	1.3656326011	0.3402984879	2.3909667143	0.39	0.39	2.08
2005-09-01	au.curr	0.9484786468	-0.6638246664	2.5607819601	0.39	0.39	2.08
2005-10-01	au.curr	-0.3591065939	-2.2218028106	1.5035896228	0.39	0.39	2.08
2005-11-01	au.curr	0.4910006489	-0.2857138817	1.2677151795	0.39	0.39	2.08
2005-12-01	au.curr	0.6400233287	0.6166154935	0.6634311638	0.39	0.39	2.08
2006-01-01	au.curr	-3.6198680758	-3.7042536281	-3.5354825236	0.8	0.35	1.82
2006-02-01	au.curr	3.7975571667	3.2415893322	4.3535250012	0.8	0.35	1.82
2006-03-01	au.curr	1.3401602648	0.5739068902	2.1064136394	0.8	0.35	1.82
2006-04-01	au.curr	-8.8162260908	-9.8983147799	-7.7341374018	0.8	0.35	1.82
2006-05-01	au.curr	-1.510056849	-2.2603013889	-0.759812309	0.8	0.35	1.82
2006-06-01	au.curr	4.3442623303	3.3291936779	5.3593309827	0.8	0.35	1.82
2006-07-01	au.curr	-7.1059013127	-8.438975969	-5.7728266564	0.8	0.35	1.82
2006-08-01	au.curr	1.3078145252	0.9662022735	1.6494267768	0.8	0.35	1.82
2006-09-01	au.curr	6.2101706499	4.8898487941	7.5304925057	0.8	0.35	1.82
2006-10-01	au.curr	-6.8422183354	-7.9226790073	-5.7617576634	0.8	0.35	1.82
2006-11-01	au.curr	-2.795699708	-3.1232024783	-2.4681969378	0.8	0.35	1.82
2006-12-01	au.curr	-3.1079311505	-4.1319538968	-2.0839084041	0.8	0.35	1.82
2007-01-01	au.curr	-1.1927520835	-2.1923468028	-0.1931573642	0.67	0.29	1.53
2007-02-01	au.curr	2.2534308652	0.9282415172	3.5786202131	0.67	0.29	1.53
2007-03-01	au.curr	-5.0993580402	-6.0065088568	-4.1922072237	0.67	0.29	1.53
2007-04-01	au.curr	-9.2129987211	-11.5440257532	-6.881971689	0.67	0.29	1.53
2007-05-01	au.curr	-1.3360069193	-1.9444558788	-0.7275579597	0.67	0.29	1.53
2007-06-01	au.curr	-1.1030402446	-1.6055989156	-0.6004815735	0.67	0.29	1.53
2007-07-01	au.curr	-1.0752902381	-1.3636671917	-0.7869132845	0.67	0.29	1.53
2007-08-01	au.curr	11.4002814835	8.7451005069	14.0554624602	0.67	0.29	1.53
2007-09-01	au.curr	-0.4686426562	-3.2280331231	2.2907478107	0.67	0.29	1.53
2007-10-01	au.curr	4.0699841678	0.8404504243	7.2995179113	0.67	0.29	1.53
2007-11-01	au.curr	8.0612623217	7.0686309094	9.053893734	0.67	0.29	1.53
2007-12-01	au.curr	2.4432384688	1.9097050875	2.9767718501	0.67	0.29	1.53
2008-01-01	au.curr	-5.0009171592	-5.9762602683	-4.02557405	0.58	0.25	1.32
2008-02-01	au.curr	-4.7086696746	-5.0076556885	-4.4096836608	0.58	0.25	1.32
2008-03-01	au.curr	1.99150912	1.9784102891	2.0046079509	0.58	0.25	1.32
2008-04-01	au.curr	-3.3540446981	-3.4085192014	-3.2995701949	0.58	0.25	1.32
2008-05-01	au.curr	-1.5498637553	-1.5974769661	-1.5022505444	0.58	0.25	1.32
2008-06-01	au.curr	-0.5773079472	-0.7074645847	-0.4471513098	0.58	0.25	1.32
2008-07-01	au.curr	1.2558958314	1.0985019423	1.4132897204	0.58	0.25	1.32
2008-08-01	au.curr	11.790799389	10.896128445	12.6854703331	0.58	0.25	1.32
2008-09-01	au.curr	8.8936462172	8.4790578224	9.3082346119	0.58	0.25	1.32
2008-10-01	au.curr	16.4273372743	16.0979952396	16.756679309	0.58	0.25	1.32
2008-11-01	au.curr	1.8197828823	1.7784072101	1.8611585546	0.58	0.25	1.32
2008-12-01	au.curr	-8.9149129799	-9.3469664825	-8.4828594772	0.58	0.25	1.32
2009-01-01	au.curr	12.3376306929	11.8228450704	12.8524163154	0.68	0.3	1.55
2009-02-01	au.curr	-0.9585922676	-1.0298318822	-0.887352653	0.68	0.3	1.55
2009-03-01	au.curr	-8.8545417056	-9.1875982476	-8.5214851636	0.68	0.3	1.55
2009-04-01	au.curr	-7.9647747679	-9.0683081605	-6.8612413754	0.68	0.3	1.55
2009-05-01	au.curr	-12.3626324911	-13.1621496941	-11.5631152881	0.68	0.3	1.55
2009-06-01	au.curr	-1.541990469	-1.8178738172	-1.2661071209	0.68	0.3	1.55
2009-07-01	au.curr	-4.5203890222	-4.8745451953	-4.1662328491	0.68	0.3	1.55
2009-08-01	au.curr	-0.081152916	-0.4155707245	0.2532648925	0.68	0.3	1.55
2009-09-01	au.curr	-1.6720328772	-2.62809573	-0.7159700244	0.68	0.3	1.55
2009-10-01	au.curr	-2.6186023538	-2.9046952009	-2.3325095068	0.68	0.3	1.55
2009-11-01	au.curr	0.3494531253	-0.3463809444	1.0452871949	0.68	0.3	1.55
2009-12-01	au.curr	1.9920573446	1.9809403347	2.0031743545	0.68	0.3	1.55
2010-01-01	au.curr	1.5286388916	1.4904670758	1.5668107074	0.59	0.26	1.35
2010-02-01	au.curr	0.0180542682	-0.422775673	0.4588842094	0.59	0.26	1.35
2010-03-01	au.curr	-1.3726321091	-1.7467159038	-0.9985483143	0.59	0.26	1.35
2010-04-01	au.curr	-2.6665422563	-3.3331312223	-1.9999532903	0.59	0.26	1.35
2010-05-01	au.curr	11.5002520957	10.511056755	12.4894474363	0.59	0.26	1.35
2010-06-01	au.curr	0.2616674737	0.0712446441	0.4520903033	0.59	0.26	1.35
2010-07-01	au.curr	-10.5777883994	-11.7676584287	-9.38791837	0.59	0.26	1.35
2010-08-01	au.curr	4.6236712701	3.4621574468	5.7851850934	0.59	0.26	1.35
2010-09-01	au.curr	-10.2689785699	-11.0407036229	-9.497253517	0.59	0.26	1.35
2010-10-01	au.curr	-2.5184493893	-2.8107364359	-2.2261623427	0.59	0.26	1.35
2010-11-01	au.curr	3.2182159142	3.0149237295	3.4215080988	0.59	0.26	1.35
2010-12-01	au.curr	-6.6054138864	-6.6560188079	-6.5548089649	0.59	0.26	1.35
2011-01-01	au.curr	3.3287900471	3.0082201833	3.6493599109	0.44	0.19	1.02
2011-02-01	au.curr	-2.1197792477	-2.1401064428	-2.0994520526	0.44	0.19	1.02
2011-03-01	au.curr	0.2479574918	-0.370189179	0.8661041626	0.44	0.19	1.02
2011-04-01	au.curr	-8.0022900514	-8.7575619809	-7.2470181219	0.44	0.19	1.02
2011-05-01	au.curr	2.2670629486	2.0859509726	2.4481749247	0.44	0.19	1.02
2011-06-01	au.curr	-0.9367012837	-1.1073164295	-0.7660861379	0.44	0.19	1.02
2011-07-01	au.curr	-2.4955486598	-2.5008803831	-2.4902169365	0.44	0.19	1.02
2011-08-01	au.curr	1.9468384118	1.6612579822	2.2324188413	0.44	0.19	1.02
2011-09-01	au.curr	11.2911938446	10.8808177664	11.7015699228	0.44	0.19	1.02
2011-10-01	au.curr	-9.9764318212	-10.4791133591	-9.4737502833	0.44	0.19	1.02
2011-11-01	au.curr	3.4643940407	3.1005039251	3.8282841564	0.44	0.19	1.02
2011-12-01	au.curr	-0.5257091574	-0.9039282794	-0.1474900354	0.44	0.19	1.02
2012-01-01	au.curr	-4.7916026208	-5.1776819398	-4.4055233019	0.43	0.19	0.98
2012-02-01	au.curr	-2.480894481	-2.9887456838	-1.9730432782	0.43	0.19	0.98
2012-03-01	au.curr	4.0475899282	3.9080206152	4.1871592413	0.43	0.19	0.98
2012-04-01	au.curr	0.1898814392	-0.1587296078	0.5384924862	0.43	0.19	0.98
2012-05-01	au.curr	5.8879720749	5.5171923004	6.2587518495	0.43	0.19	0.98
2012-06-01	au.curr	-3.5104412195	-4.092604495	-2.928277944	0.43	0.19	0.98
2012-07-01	au.curr	-3.0032795604	-3.1764142004	-2.8301449204	0.43	0.19	0.98
2012-08-01	au.curr	3.4475275489	2.8235247031	4.0715303948	0.43	0.19	0.98
2012-09-01	au.curr	-1.0472618898	-1.2292952444	-0.8652285353	0.43	0.19	0.98
2012-10-01	au.curr	-1.8622299102	-2.5488359937	-1.1756238266	0.43	0.19	0.98
2012-11-01	au.curr	0.8679010638	0.3712903426	1.364511785	0.43	0.19	0.98
2012-12-01	au.curr	-0.1568873016	-0.328929117	0.0151545138	0.43	0.19	0.98
2013-01-01	au.curr	0.0993980282	-0.0514821313	0.2502781878	0.44	0.19	1.01
1996-01-01	aw.curr	-0.6585411	-0.7983693731	-0.5187128269	116.97	53.38	256.31
1996-02-01	aw.curr	-0.3684555	-0.4466897913	-0.2902212087	116.97	53.38	256.31
1996-03-01	aw.curr	-0.7427595	-0.9004698968	-0.5850491032	116.97	53.38	256.31
1996-04-01	aw.curr	0.5427408	0.4275004471	0.6579811529	116.97	53.38	256.31
1996-05-01	aw.curr	0.5474196	0.4311857958	0.6636534042	116.97	53.38	256.31
1996-06-01	aw.curr	-0.5918682	-0.7175397918	-0.4661966082	116.97	53.38	256.31
1996-07-01	aw.curr	1.1556636	0.9102811244	1.4010460756	116.97	53.38	256.31
1996-08-01	aw.curr	0.0409395	0.032246801	0.049632199	116.97	53.38	256.31
1996-09-01	aw.curr	0.1263276	0.0995044144	0.1531507856	116.97	53.38	256.31
1996-10-01	aw.curr	-0.1696065	-0.2056191103	-0.1335938897	116.97	53.38	256.31
1996-11-01	aw.curr	-0.6468441	-0.7841887448	-0.5094994552	116.97	53.38	256.31
1996-12-01	aw.curr	4.1629623	3.2790389895	5.0468856105	116.97	53.38	256.31
1997-01-01	aw.curr	-0.5903344	-0.7392357588	-0.4414330412	89.99	40.74	198.76
1997-02-01	aw.curr	0.6227308	0.4656580252	0.7798035748	89.99	40.74	198.76
1997-03-01	aw.curr	-0.8270081	-1.0356061926	-0.6184100074	89.99	40.74	198.76
1997-04-01	aw.curr	0.0323964	0.024224984	0.040567816	89.99	40.74	198.76
1997-05-01	aw.curr	0.9709921	0.7260766028	1.2159075972	89.99	40.74	198.76
1997-06-01	aw.curr	0.2924675	0.2186977719	0.3662372281	89.99	40.74	198.76
1997-07-01	aw.curr	0.6425286	0.480462182	0.804595018	89.99	40.74	198.76
1997-08-01	aw.curr	0.2735696	0.2045665313	0.3425726687	89.99	40.74	198.76
1997-09-01	aw.curr	0.1124875	0.0841145277	0.1408604723	89.99	40.74	198.76
1997-10-01	aw.curr	0.4607488	0.3445331053	0.5769644947	89.99	40.74	198.76
1997-11-01	aw.curr	-0.4625486	-0.5792182622	-0.3458789378	89.99	40.74	198.76
1997-12-01	aw.curr	-0.1520831	-0.1904433586	-0.1137228414	89.99	40.74	198.76
1998-01-01	aw.curr	0.255912	0.2039279397	0.3078960603	106.63	48.87	232.67
1998-02-01	aw.curr	-1.2593003	-1.5151051969	-1.0034954031	106.63	48.87	232.67
1998-03-01	aw.curr	-1.2646318	-1.5215196982	-1.0077439018	106.63	48.87	232.67
1998-04-01	aw.curr	-0.6781668	-0.8159245599	-0.5404090401	106.63	48.87	232.67
1998-05-01	aw.curr	0.5395478	0.4299480728	0.6491475272	106.63	48.87	232.67
1998-06-01	aw.curr	0.3081607	0.2455632273	0.3707581727	106.63	48.87	232.67
1998-07-01	aw.curr	-0.3753376	-0.4515808885	-0.2990943115	106.63	48.87	232.67
1998-08-01	aw.curr	-0.6802994	-0.8184903604	-0.5421084396	106.63	48.87	232.67
1998-09-01	aw.curr	-0.5949954	-0.7158583403	-0.4741324597	106.63	48.87	232.67
1998-10-01	aw.curr	-0.0778399	-0.0936517184	-0.0620280816	106.63	48.87	232.67
1998-11-01	aw.curr	-0.6994928	-0.8415825649	-0.5574030351	106.63	48.87	232.67
1998-12-01	aw.curr	-0.7901283	-0.9506290863	-0.6296275137	106.63	48.87	232.67
1999-01-01	aw.curr	-1.2779079	-1.6670006464	-0.8888151536	68.01	30.24	152.97
1999-02-01	aw.curr	-1.4404518	-1.8790353215	-1.0018682785	68.01	30.24	152.97
1999-03-01	aw.curr	-1.0977635267	-1.1056323529	-1.0898947005	68.01	30.24	152.97
1999-04-01	aw.curr	-0.0537279	-0.0700867754	-0.0373690246	68.01	30.24	152.97
1999-05-01	aw.curr	0.5468004	0.3803126043	0.7132881957	68.01	30.24	152.97
1999-06-01	aw.curr	0.5107551	0.3552422461	0.6662679539	68.01	30.24	152.97
1999-07-01	aw.curr	1.3948851	0.9701755615	1.8195946385	68.01	30.24	152.97
1999-08-01	aw.curr	0.197229	0.1371774319	0.2572805681	68.01	30.24	152.97
1999-09-01	aw.curr	-0.5631228	-0.7345803806	-0.3916652194	68.01	30.24	152.97
1999-10-01	aw.curr	0.4053396	0.2819232738	0.5287559262	68.01	30.24	152.97
1999-11-01	aw.curr	-0.1040553	-0.135737679	-0.072372921	68.01	30.24	152.97
1999-12-01	aw.curr	-0.0530982536	-0.209439405	0.1032428979	68.01	30.24	152.97
2000-01-01	aw.curr	-0.3708726	-0.531976462	-0.209768738	47.67	30.24	152.97
2000-02-01	aw.curr	0.7052934536	0.6450348111	0.765552096	47.67	30.24	152.97
2000-03-01	aw.curr	1.4186846267	1.29050559	1.5468636634	47.67	30.24	152.97
2000-04-01	aw.curr	-0.4681194	-0.671466434	-0.264772366	47.67	30.24	152.97
2000-05-01	aw.curr	0.2912637	0.1647412583	0.4177861417	47.67	30.24	152.97
2000-06-01	aw.curr	-0.1706586	-0.2447912254	-0.0965259746	47.67	30.24	152.97
2000-07-01	aw.curr	0.6478353	0.3664212274	0.9292493726	47.67	30.24	152.97
2000-08-01	aw.curr	-1.0335110267	-1.0726480831	-0.9943739702	47.67	30.24	152.97
2000-09-01	aw.curr	0.5224886267	0.2613678427	0.7836094107	47.67	30.24	152.97
2000-10-01	aw.curr	-0.1401498	-0.2010296656	-0.0792699344	47.67	30.24	152.97
2000-11-01	aw.curr	0.0557739	0.0315461984	0.0800016016	47.67	30.24	152.97
2000-12-01	aw.curr	0.7994259	0.4521621769	1.1466896231	47.67	30.24	152.97
2001-01-01	aw.curr	-0.5143296	-0.7392123688	-0.2894468312	47.36	30.24	152.97
2001-02-01	aw.curr	0.0951936	0.0535716511	0.1368155489	47.36	30.24	152.97
2001-03-01	aw.curr	-0.6175744	-0.8875993821	-0.3475494179	47.36	30.24	152.97
2001-04-01	aw.curr	-0.329152	-0.4730686891	-0.1852353109	47.36	30.24	152.97
2001-05-01	aw.curr	-0.296	-0.425421483	-0.166578517	47.36	30.24	152.97
2001-06-01	aw.curr	-1.1796943549	-1.4505476344	-0.9088410753	47.36	30.24	152.97
2001-07-01	aw.curr	0.3963599549	0.3247122219	0.4680076878	47.36	30.24	152.97
2001-08-01	aw.curr	-1.1980212117	-1.4891677798	-0.9068746436	47.36	30.24	152.97
2001-09-01	aw.curr	0.2134068117	0.0740457588	0.3527678646	47.36	30.24	152.97
2001-10-01	aw.curr	-0.0089984	-0.0129328131	-0.0050639869	47.36	30.24	152.97
2001-11-01	aw.curr	-0.2121728	-0.304942119	-0.119403481	47.36	30.24	152.97
2001-12-01	aw.curr	-0.4077696	-0.5860606349	-0.2294785651	47.36	30.24	152.97
2002-01-01	aw.curr	-0.3366972	-0.4182037213	-0.2551906787	78.12	35.4	172.37
2002-02-01	aw.curr	0.0414036	0.0313807563	0.0514264437	78.12	35.4	172.37
2002-03-01	aw.curr	-1.6928604	-2.1026623295	-1.2830584705	78.12	35.4	172.37
2002-04-01	aw.curr	0.3327912	0.25223023	0.41335217	78.12	35.4	172.37
2002-05-01	aw.curr	0.7632324	0.5784716778	0.9479931222	78.12	35.4	172.37
2002-06-01	aw.curr	-0.62496	-0.7762482065	-0.4736717935	78.12	35.4	172.37
2002-07-01	aw.curr	1.3428828	1.0178022662	1.6679633338	78.12	35.4	172.37
2002-08-01	aw.curr	-0.4616892	-0.5734533626	-0.3499250374	78.12	35.4	172.37
2002-09-01	aw.curr	-0.1124928	-0.1397246772	-0.0852609228	78.12	35.4	172.37
2002-10-01	aw.curr	-1.3327272	-1.6553493005	-1.0101050995	78.12	35.4	172.37
2002-11-01	aw.curr	-2.2193892	-2.7566514435	-1.6821269565	78.12	35.4	172.37
2002-12-01	aw.curr	0.7054236	0.5346570369	0.8761901631	78.12	35.4	172.37
2003-01-01	aw.curr	1.140552	0.9065116907	1.3745923093	86.8	39.8	189.31
2003-02-01	aw.curr	-0.415772	-0.501088064	-0.330455936	86.8	39.8	189.31
2003-03-01	aw.curr	-6.059508	-7.3029139352	-4.8161020648	86.8	39.8	189.31
2003-04-01	aw.curr	4.45284	3.5391209844	5.3665590156	86.8	39.8	189.31
2003-05-01	aw.curr	-0.4557	-0.549209256	-0.362190744	86.8	39.8	189.31
2003-06-01	aw.curr	4.0362	3.2079751613	4.8644248387	86.8	39.8	189.31
2003-07-01	aw.curr	1.09368	0.8692577856	1.3181022144	86.8	39.8	189.31
2003-08-01	aw.curr	0.952196	0.7568061832	1.1475858168	86.8	39.8	189.31
2003-09-01	aw.curr	-0.096348	-0.1161185284	-0.0765774716	86.8	39.8	189.31
2003-10-01	aw.curr	-4.97798	-5.999457301	-3.956502699	86.8	39.8	189.31
2003-11-01	aw.curr	1.208256	0.960322887	1.456189113	86.8	39.8	189.31
2003-12-01	aw.curr	2.985052	2.3725218451	3.5975821549	86.8	39.8	189.31
2004-01-01	aw.curr	-0.4708878	-0.5565474868	-0.3852281132	84.54	38.91	183.71
2004-02-01	aw.curr	-0.913032	-1.0791225955	-0.7469414045	84.54	38.91	183.71
2004-03-01	aw.curr	0.3356238	0.2745701274	0.3966774726	84.54	38.91	183.71
2004-04-01	aw.curr	-5.4511392	-6.4427615703	-4.4595168297	84.54	38.91	183.71
2004-05-01	aw.curr	1.8463536	1.5104815068	2.1822256932	84.54	38.91	183.71
2004-06-01	aw.curr	-0.080313	-0.0949228209	-0.0657031791	84.54	38.91	183.71
2004-07-01	aw.curr	2.8337808	2.3182848035	3.3492767965	84.54	38.91	183.71
2004-08-01	aw.curr	-1.0330788	-1.2210072331	-0.8451503669	84.54	38.91	183.71
2004-09-01	aw.curr	-0.38043	-0.4496344148	-0.3112255852	84.54	38.91	183.71
2004-10-01	aw.curr	1.103247	0.9025541971	1.3039398029	84.54	38.91	183.71
2004-11-01	aw.curr	0.2434752	0.1991843745	0.2877660255	84.54	38.91	183.71
2004-12-01	aw.curr	1.9494924	1.5948582211	2.3041265789	84.54	38.91	183.71
2005-01-01	aw.curr	-0.816799	-1.1380612723	-0.4955367277	39.1	38.91	183.71
2005-02-01	aw.curr	-1.060392	-1.4774639399	-0.6433200601	39.1	38.91	183.71
2005-03-01	aw.curr	-0.109089	-0.1519957372	-0.0661822628	39.1	38.91	183.71
2005-04-01	aw.curr	0.507518	0.3079017102	0.7071342898	39.1	38.91	183.71
2005-05-01	aw.curr	0.149362	0.0906151412	0.2081088588	39.1	38.91	183.71
2005-06-01	aw.curr	-0.330004	-0.4598007246	-0.2002072754	39.1	38.91	183.71
2005-07-01	aw.curr	1.614439	0.9794500473	2.2494279527	39.1	38.91	183.71
2005-08-01	aw.curr	-2.033591	-2.8334402475	-1.2337417525	39.1	38.91	183.71
2005-09-01	aw.curr	0.595102	0.3610372904	0.8291667096	39.1	38.91	183.71
2005-10-01	aw.curr	0.717094	0.4350475628	0.9991404372	39.1	38.91	183.71
2005-11-01	aw.curr	0.563431	0.3418230851	0.7850389149	39.1	38.91	183.71
2005-12-01	aw.curr	1.05961	0.6428456353	1.4763743647	39.1	38.91	183.71
2006-01-01	aw.curr	-0.8588576	-1.0472894245	-0.6704257755	69.04	31.58	150.92
2006-02-01	aw.curr	0.0283064	0.0220960264	0.0345167736	69.04	31.58	150.92
2006-03-01	aw.curr	-1.1246616	-1.3714103477	-0.8779128523	69.04	31.58	150.92
2006-04-01	aw.curr	0.307228	0.2398227252	0.3746332748	69.04	31.58	150.92
2006-05-01	aw.curr	-0.7739384	-0.9437391036	-0.6041376964	69.04	31.58	150.92
2006-06-01	aw.curr	1.6445328	1.2837252389	2.0053403611	69.04	31.58	150.92
2006-07-01	aw.curr	-0.9686312	-1.1811471564	-0.7561152436	69.04	31.58	150.92
2006-08-01	aw.curr	-0.5543912	-0.6760236398	-0.4327587602	69.04	31.58	150.92
2006-09-01	aw.curr	-1.3580168	-1.6559632621	-1.0600703379	69.04	31.58	150.92
2006-10-01	aw.curr	0.8160528	0.6370122722	0.9950933278	69.04	31.58	150.92
2006-11-01	aw.curr	-4.760308	-5.8047110788	-3.7159049212	69.04	31.58	150.92
2006-12-01	aw.curr	3.1627224	2.4688267504	3.8566180496	69.04	31.58	150.92
2007-01-01	aw.curr	0.4361985	0.2503417085	0.6220552915	35.55	31.58	150.92
2007-02-01	aw.curr	-0.3409245	-0.4861866541	-0.1956623459	35.55	31.58	150.92
2007-03-01	aw.curr	-0.0280845	-0.0400508297	-0.0161181703	35.55	31.58	150.92
2007-04-01	aw.curr	0.3380805	0.1940301261	0.4821308739	35.55	31.58	150.92
2007-05-01	aw.curr	-0.467838	-0.6671758465	-0.2685001535	35.55	31.58	150.92
2007-06-01	aw.curr	-0.3032415	-0.4324475662	-0.1740354338	35.55	31.58	150.92
2007-07-01	aw.curr	0.4468635	0.2564625326	0.6372644674	35.55	31.58	150.92
2007-08-01	aw.curr	0.363321	0.2085160766	0.5181259234	35.55	31.58	150.92
2007-09-01	aw.curr	-7.939620694	-8.0267173975	-7.8525239906	35.55	31.58	150.92
2007-10-01	aw.curr	7.410281194	7.0976418968	7.7229204913	35.55	31.58	150.92
2007-11-01	aw.curr	-1.1457765	-1.6339724569	-0.6575805431	35.55	31.58	150.92
2007-12-01	aw.curr	0.012798	0.007344989	0.018251011	35.55	31.58	150.92
2008-01-01	aw.curr	-1.109442	-1.4261593839	-0.7927246161	123.96	55.51	276.78
2008-02-01	aw.curr	-2.9527272	-3.7956554775	-2.1097989225	123.96	55.51	276.78
2008-03-01	aw.curr	-3.1523028	-4.0522048192	-2.2524007808	123.96	55.51	276.78
2008-04-01	aw.curr	0.7611144	0.5438356584	0.9783931416	123.96	55.51	276.78
2008-05-01	aw.curr	-1.066056	-1.3703877879	-0.7617242121	123.96	55.51	276.78
2008-06-01	aw.curr	-0.3012228	-0.3872142238	-0.2152313762	123.96	55.51	276.78
2008-07-01	aw.curr	3.7398732	2.6722348233	4.8075115767	123.96	55.51	276.78
2008-08-01	aw.curr	-1.9077444	-2.4523567506	-1.3631320494	123.96	55.51	276.78
2008-09-01	aw.curr	-6.8587068	-8.8166925933	-4.9007210067	123.96	55.51	276.78
2008-10-01	aw.curr	-1.2073704	-1.5520438435	-0.8626969565	123.96	55.51	276.78
2008-11-01	aw.curr	0.3731196	0.2666034742	0.4796357258	123.96	55.51	276.78
2008-12-01	aw.curr	-15.178902	-19.5120912353	-10.8457127647	123.96	55.51	276.78
2009-01-01	aw.curr	-0.65736	-1.2801785426	-0.0345414574	37.35	55.51	276.78
2009-02-01	aw.curr	-1.774872	-3.456482065	-0.093261935	37.35	55.51	276.78
2009-03-01	aw.curr	0.049302	0.0025906093	0.0960133907	37.35	55.51	276.78
2009-04-01	aw.curr	1.6310745	0.0857059912	3.1764430088	37.35	55.51	276.78
2009-05-01	aw.curr	0.73953	0.0388591396	1.4402008604	37.35	55.51	276.78
2009-06-01	aw.curr	1.052523	0.0553055835	2.0497404165	37.35	55.51	276.78
2009-07-01	aw.curr	-0.012699	-0.0247307218	-0.0006672782	37.35	55.51	276.78
2009-08-01	aw.curr	-0.0563985	-0.1098335	-0.0029635	37.35	55.51	276.78
2009-09-01	aw.curr	0.980064	0.0514981728	1.9086298272	37.35	55.51	276.78
2009-10-01	aw.curr	-0.7481205	-1.4569304664	-0.0393105336	37.35	55.51	276.78
2009-11-01	aw.curr	0.1811475	0.0095185266	0.3527764734	37.35	55.51	276.78
2009-12-01	aw.curr	-0.387693	-0.7550143905	-0.0203716095	37.35	55.51	276.78
2010-01-01	aw.curr	-0.9773136	-1.1553056529	-0.7993215471	75.41	34.69	163.93
2010-02-01	aw.curr	-0.384591	-0.454634169	-0.314547831	75.41	34.69	163.93
2010-03-01	aw.curr	-0.3604598	-0.4261081035	-0.2948114965	75.41	34.69	163.93
2010-04-01	aw.curr	-1.0987237	-1.2988274199	-0.8986199801	75.41	34.69	163.93
2010-05-01	aw.curr	-0.7261983	-0.8584562837	-0.5939403163	75.41	34.69	163.93
2010-06-01	aw.curr	-2.4478086	-2.8936127695	-2.0020044305	75.41	34.69	163.93
2010-07-01	aw.curr	0.8868216	0.7253102928	1.0483329072	75.41	34.69	163.93
2010-08-01	aw.curr	-0.3385909	-0.4002563566	-0.2769254434	75.41	34.69	163.93
2010-09-01	aw.curr	2.3022673	1.8829696631	2.7215649369	75.41	34.69	163.93
2010-10-01	aw.curr	1.0278383	0.8406444975	1.2150321025	75.41	34.69	163.93
2010-11-01	aw.curr	-0.1417708	-0.1675906348	-0.1159509652	75.41	34.69	163.93
2010-12-01	aw.curr	3.0171541	2.4676585725	3.5666496275	75.41	34.69	163.93
2011-01-01	aw.curr	0.6311844	0.4705760378	0.7917927622	53.13	23.95	117.88
2011-02-01	aw.curr	0.5530833	0.4123481947	0.6938184053	53.13	23.95	117.88
2011-03-01	aw.curr	0.3522519	0.2626194554	0.4418843446	53.13	23.95	117.88
2011-04-01	aw.curr	-0.5169549	-0.648496934	-0.385412866	53.13	23.95	117.88
2011-05-01	aw.curr	-0.3750978	-0.4705435102	-0.2796520898	53.13	23.95	117.88
2011-06-01	aw.curr	-2.077383	-2.6059845962	-1.5487814038	53.13	23.95	117.88
2011-07-01	aw.curr	1.5014538	1.1194005747	1.8835070253	53.13	23.95	117.88
2011-08-01	aw.curr	0.4957029	0.3695685549	0.6218372451	53.13	23.95	117.88
2011-09-01	aw.curr	0.9584652	0.7145784277	1.2023519723	53.13	23.95	117.88
2011-10-01	aw.curr	0.8421105	0.6278308248	1.0563901752	53.13	23.95	117.88
2011-11-01	aw.curr	-0.8532678	-1.0703865119	-0.6361490881	53.13	23.95	117.88
2011-12-01	aw.curr	0.1609839	0.1200206561	0.2019471439	53.13	23.95	117.88
2012-01-01	aw.curr	-16.31175	-16.7511247283	-15.8723752717	501.9	23.95	117.88
2012-02-01	aw.curr	-10.093209	-10.3650805626	-9.8213374374	501.9	23.95	117.88
2012-03-01	aw.curr	17.144904	16.6830873625	17.6067206375	501.9	23.95	117.88
2012-04-01	aw.curr	13.405749	13.0446505695	13.7668474305	501.9	23.95	117.88
2012-05-01	aw.curr	4.798164	4.6689202338	4.9274077662	501.9	23.95	117.88
2012-06-01	aw.curr	9.224922	8.9764386921	9.4734053079	501.9	23.95	117.88
2012-07-01	aw.curr	7.995267	7.779905787	8.210628213	501.9	23.95	117.88
2012-08-01	aw.curr	-10.449558	-10.7310282105	-10.1680877895	501.9	23.95	117.88
2012-09-01	aw.curr	-101.398857	-104.1301455032	-98.6675684968	501.9	23.95	117.88
2012-10-01	aw.curr	27.885564	27.134436003	28.636691997	501.9	23.95	117.88
2012-11-01	aw.curr	10.424463	10.1436687506	10.7052572494	501.9	23.95	117.88
2012-12-01	aw.curr	14.479815	14.0897854335	14.8698445665	501.9	23.95	117.88
2013-01-01	aw.curr	-0.120456	-0.1237006134	-0.1172113866	501.9	23.95	117.88
2001-06-01	az.curr	-0.6055678014	-0.7602257006	-0.4509099022	49.16	22.73	106.29
2001-07-01	az.curr	-2.17773699	-2.6088926556	-1.7465813244	49.16	22.73	106.29
2001-08-01	az.curr	3.1464172051	2.7055954208	3.5872389894	49.16	22.73	106.29
2001-09-01	az.curr	8.8805316131	7.547230853	10.2138323732	49.16	22.73	106.29
2001-10-01	az.curr	-0.0676282117	-0.2505828938	0.1153264705	49.16	22.73	106.29
2001-11-01	az.curr	-0.2210124915	-0.2896107533	-0.1524142298	49.16	22.73	106.29
2001-12-01	az.curr	6.1714606095	5.0108247923	7.3320964267	49.16	22.73	106.29
2002-01-01	az.curr	3.6089055776	3.256033823	3.9617773322	27.82	12.37	62.58
2002-02-01	az.curr	0.3223813598	0.3054040845	0.3393586351	27.82	12.37	62.58
2002-03-01	az.curr	-1.4083794055	-1.9385997942	-0.8781590169	27.82	12.37	62.58
2002-04-01	az.curr	1.2813354007	1.0069607255	1.5557100759	27.82	12.37	62.58
2002-05-01	az.curr	0.4300827294	0.3938462869	0.4663191719	27.82	12.37	62.58
2002-06-01	az.curr	-0.9728654	-1.292056431	-0.653674369	27.82	12.37	62.58
2002-07-01	az.curr	0.2180154885	0.107663199	0.328367778	27.82	12.37	62.58
2002-08-01	az.curr	-0.2774284278	-0.3550127504	-0.1998441051	27.82	12.37	62.58
2002-09-01	az.curr	0.4732307586	0.3783953337	0.5680661836	27.82	12.37	62.58
2002-10-01	az.curr	1.1252555938	0.7157929214	1.5347182661	27.82	12.37	62.58
2002-11-01	az.curr	0.391676637	0.2295710405	0.5537822336	27.82	12.37	62.58
2002-12-01	az.curr	-0.6629974378	-0.9476862642	-0.3783086115	27.82	12.37	62.58
2003-01-01	az.curr	1.1148136496	0.7317282453	1.4978990539	19.31	8.39	44.42
2003-02-01	az.curr	-0.2306311117	-0.2594867057	-0.2017755178	19.31	8.39	44.42
2003-03-01	az.curr	0.0432924106	0.0424157849	0.0441690362	19.31	8.39	44.42
2003-04-01	az.curr	0.9473776137	0.7822067329	1.1125484945	19.31	8.39	44.42
2003-05-01	az.curr	0.284027791	0.1611540972	0.4069014847	19.31	8.39	44.42
2003-06-01	az.curr	-2.0849396348	-2.8582695528	-1.3116097168	19.31	8.39	44.42
2003-07-01	az.curr	1.5293376054	1.1508544857	1.9078207251	19.31	8.39	44.42
2003-08-01	az.curr	-0.1336858089	-0.2754800061	0.0081083882	19.31	8.39	44.42
2003-09-01	az.curr	-1.7060953526	-2.3746685067	-1.0375221985	19.31	8.39	44.42
2003-10-01	az.curr	1.0324114699	0.6649592228	1.3998637169	19.31	8.39	44.42
2003-11-01	az.curr	-0.2288426962	-0.3308234788	-0.1268619135	19.31	8.39	44.42
2003-12-01	az.curr	-1.2518312051	-1.771597157	-0.7320652532	19.31	8.39	44.42
2004-01-01	az.curr	0.731764471	0.4929218375	0.9706071045	16.17	7.1	36.87
2004-02-01	az.curr	-0.6613932698	-0.8196530588	-0.5031334808	16.17	7.1	36.87
2004-03-01	az.curr	-0.048442953	-0.254705976	0.15782007	16.17	7.1	36.87
2004-04-01	az.curr	-0.1747857553	-0.1791446055	-0.1704269052	16.17	7.1	36.87
2004-05-01	az.curr	-0.4549008219	-0.5489513957	-0.3608502482	16.17	7.1	36.87
2004-06-01	az.curr	-0.7855747396	-0.9656287792	-0.6055207001	16.17	7.1	36.87
2004-07-01	az.curr	-0.4988948578	-0.6078661108	-0.3899236048	16.17	7.1	36.87
2004-08-01	az.curr	0.2454766452	0.139467175	0.3514861155	16.17	7.1	36.87
2004-09-01	az.curr	-1.2769105875	-1.8028226193	-0.7509985556	16.17	7.1	36.87
2004-10-01	az.curr	0.5093508699	0.3544440425	0.6642576972	16.17	7.1	36.87
2004-11-01	az.curr	-0.6365382786	-0.7437212854	-0.5293552718	16.17	7.1	36.87
2004-12-01	az.curr	-1.7133346351	-2.3689503994	-1.0577188709	16.17	7.1	36.87
2005-01-01	az.curr	1.6551136	1.1284302521	2.1817969479	11.84	5.23	26.81
2005-02-01	az.curr	-0.022511982	-0.0621102508	0.0170862867	11.84	5.23	26.81
2005-03-01	az.curr	-1.2402026487	-1.3613710904	-1.119034207	11.84	5.23	26.81
2005-04-01	az.curr	-1.5699982813	-1.6416594679	-1.4983370946	11.84	5.23	26.81
2005-05-01	az.curr	-1.350297398	-1.4200370701	-1.2805577258	11.84	5.23	26.81
2005-06-01	az.curr	-1.4041971484	-1.6357961568	-1.1725981399	11.84	5.23	26.81
2005-07-01	az.curr	-0.0030922657	-0.1441540336	0.1379695023	11.84	5.23	26.81
2005-08-01	az.curr	-2.4028738256	-2.5307110528	-2.2750365983	11.84	5.23	26.81
2005-09-01	az.curr	-0.9540383906	-1.1675902338	-0.7404865474	11.84	5.23	26.81
2005-10-01	az.curr	0.9117692126	0.7600449232	1.0634935021	11.84	5.23	26.81
2005-11-01	az.curr	-0.5469915779	-0.5757012646	-0.5182818911	11.84	5.23	26.81
2005-12-01	az.curr	-0.9359392348	-1.2407065	-0.6311719695	11.84	5.23	26.81
2006-01-01	az.curr	1.15897977	0.8267397389	1.4912198012	9.11	4.08	20.35
2006-02-01	az.curr	-0.482544289	-0.5531779964	-0.4119105816	9.11	4.08	20.35
2006-03-01	az.curr	-0.9611259171	-1.1925078209	-0.7297440134	9.11	4.08	20.35
2006-04-01	az.curr	-3.3844940947	-4.1014478137	-2.6675403758	9.11	4.08	20.35
2006-05-01	az.curr	-1.1816039898	-1.3382883987	-1.024919581	9.11	4.08	20.35
2006-06-01	az.curr	-1.0768833743	-1.2546232824	-0.8991434662	9.11	4.08	20.35
2006-07-01	az.curr	-4.5305000219	-5.5156129221	-3.5453871218	9.11	4.08	20.35
2006-08-01	az.curr	2.2580974766	1.5011154502	3.015079503	9.11	4.08	20.35
2006-09-01	az.curr	-1.4658470601	-1.6957812395	-1.2359128806	9.11	4.08	20.35
2006-10-01	az.curr	-5.2380378143	-6.5950634715	-3.8810121571	9.11	4.08	20.35
2006-11-01	az.curr	3.493269429	2.5798061831	4.4067326748	9.11	4.08	20.35
2006-12-01	az.curr	-5.3898193845	-6.8224822875	-3.9571564815	9.11	4.08	20.35
2007-01-01	az.curr	0.4447484241	0.3181158848	0.5713809634	6.98	3.16	15.42
2007-02-01	az.curr	1.5529954717	1.059046517	2.0469444265	6.98	3.16	15.42
2007-03-01	az.curr	-0.9674027452	-1.2081230885	-0.7266824019	6.98	3.16	15.42
2007-04-01	az.curr	-3.6622621615	-4.5348506139	-2.789673709	6.98	3.16	15.42
2007-05-01	az.curr	1.6787169119	1.1226095229	2.234824301	6.98	3.16	15.42
2007-06-01	az.curr	-3.1012977219	-3.6868706521	-2.5157247916	6.98	3.16	15.42
2007-07-01	az.curr	-6.0777353349	-7.5860391918	-4.569431478	6.98	3.16	15.42
2007-08-01	az.curr	2.7973493602	2.0604920269	3.5342066935	6.98	3.16	15.42
2007-09-01	az.curr	-1.3124368243	-1.6185611876	-1.006312461	6.98	3.16	15.42
2007-10-01	az.curr	-5.3558589812	-6.7059131896	-4.0058047728	6.98	3.16	15.42
2007-11-01	az.curr	-0.5908738359	-0.6653399684	-0.5164077033	6.98	3.16	15.42
2007-12-01	az.curr	-0.903767693	-1.121386031	-0.6861493551	6.98	3.16	15.42
2008-01-01	az.curr	-4.0877716559	-4.963284167	-3.2122591448	5.79	2.64	12.66
2008-02-01	az.curr	2.8556508084	2.1777826667	3.5335189501	5.79	2.64	12.66
2008-03-01	az.curr	-3.3148793707	-3.7479579159	-2.8818008255	5.79	2.64	12.66
2008-04-01	az.curr	-5.9009628271	-6.9635202824	-4.8384053718	5.79	2.64	12.66
2008-05-01	az.curr	5.8715487806	4.6041875838	7.1389099774	5.79	2.64	12.66
2008-06-01	az.curr	-5.9129733489	-7.1229199354	-4.7030267624	5.79	2.64	12.66
2008-07-01	az.curr	-5.6210464871	-6.484017403	-4.7580755712	5.79	2.64	12.66
2008-08-01	az.curr	2.3618831236	1.985838371	2.7379278761	5.79	2.64	12.66
2008-09-01	az.curr	-0.7525252924	-0.7825083368	-0.7225422481	5.79	2.64	12.66
2008-10-01	az.curr	-0.0953402829	-0.1865461143	-0.0041344516	5.79	2.64	12.66
2008-11-01	az.curr	1.089099	0.8503263226	1.3278716774	5.79	2.64	12.66
2008-12-01	az.curr	-3.6068226	-4.3975777922	-2.8160674078	5.79	2.64	12.66
2009-01-01	az.curr	0.7395822	0.583054934	0.896109466	7.11	3.25	15.54
2009-02-01	az.curr	2.7507879	2.1686033782	3.3329724218	7.11	3.25	15.54
2009-03-01	az.curr	4.6566221403	3.5193842888	5.7938599917	7.11	3.25	15.54
2009-04-01	az.curr	0.9625530597	0.9105327984	1.0145733211	7.11	3.25	15.54
2009-05-01	az.curr	-1.1273601943	-1.1748510664	-1.0798693222	7.11	3.25	15.54
2009-06-01	az.curr	-0.3038103	-0.3681095701	-0.2395110299	7.11	3.25	15.54
2009-07-01	az.curr	2.3652126	1.8646323239	2.8657928761	7.11	3.25	15.54
2009-08-01	az.curr	-0.2011419	-0.2437121399	-0.1585716601	7.11	3.25	15.54
2009-09-01	az.curr	0.356922	0.2813820197	0.4324619803	7.11	3.25	15.54
2009-10-01	az.curr	-2.6998603168	-3.2370519021	-2.1626687315	7.11	3.25	15.54
2009-11-01	az.curr	-0.8596701	-1.0416131084	-0.6777270916	7.11	3.25	15.54
2009-12-01	az.curr	1.8213687	1.4358890832	2.2068483168	7.11	3.25	15.54
2010-01-01	az.curr	-1.1504626872	-1.4254777227	-0.8754476516	6.11	2.79	13.36
2010-02-01	az.curr	0.6067445985	0.4818204039	0.7316687931	6.11	2.79	13.36
2010-03-01	az.curr	-2.6377481	-3.1753380525	-2.1001581475	6.11	2.79	13.36
2010-04-01	az.curr	-1.2650597802	-1.479804371	-1.0503151893	6.11	2.79	13.36
2010-05-01	az.curr	2.2084233506	1.7634058126	2.6534408885	6.11	2.79	13.36
2010-06-01	az.curr	1.2968304339	1.0414032929	1.5522575749	6.11	2.79	13.36
2010-07-01	az.curr	-3.2108490339	-3.8563654212	-2.5653326466	6.11	2.79	13.36
2010-08-01	az.curr	-0.5522929054	-0.666121859	-0.4384639518	6.11	2.79	13.36
2010-09-01	az.curr	-0.5334157945	-0.6230992125	-0.4437323765	6.11	2.79	13.36
2010-10-01	az.curr	-0.5014392848	-0.5553464657	-0.447532104	6.11	2.79	13.36
2010-11-01	az.curr	0.0585387682	0.0160505952	0.1010269412	6.11	2.79	13.36
2010-12-01	az.curr	-1.1808186	-1.4214769915	-0.9401602085	6.11	2.79	13.36
2011-01-01	az.curr	-1.8009262811	-2.0895040224	-1.5123485397	4.81	2.2	10.52
2011-02-01	az.curr	-0.7035284675	-0.8174683906	-0.5895885443	4.81	2.2	10.52
2011-03-01	az.curr	0.1123616	0.089200822	0.135522378	4.81	2.2	10.52
2011-04-01	az.curr	-2.6295308	-3.1715485271	-2.0875130729	4.81	2.2	10.52
2011-05-01	az.curr	0.2975947	0.2362523484	0.3589370516	4.81	2.2	10.52
2011-06-01	az.curr	1.7324217438	1.1053258336	2.359517654	4.81	2.2	10.52
2011-07-01	az.curr	-1.5869152	-1.91402153	-1.25980887	4.81	2.2	10.52
2011-08-01	az.curr	3.3341958	2.6469274748	4.0214641252	4.81	2.2	10.52
2011-09-01	az.curr	2.123419274	1.7080323073	2.5388062406	4.81	2.2	10.52
2011-10-01	az.curr	-3.8533872	-4.6476749762	-3.0590994238	4.81	2.2	10.52
2011-11-01	az.curr	1.3421258114	1.060230589	1.6240210337	4.81	2.2	10.52
2011-12-01	az.curr	-18.7398081	-22.6025916019	-14.8770245981	4.81	2.2	10.52
2012-01-01	az.curr	-0.8100571243	-0.989401306	-0.6307129425	4.52	2.06	9.92
2012-02-01	az.curr	0.4848448895	0.3700605465	0.5996292326	4.52	2.06	9.92
2012-03-01	az.curr	0.4779759657	0.3733280256	0.5826239058	4.52	2.06	9.92
2012-04-01	az.curr	-4.7535615544	-5.8156268184	-3.6914962903	4.52	2.06	9.92
2012-05-01	az.curr	2.3070416731	1.7737875726	2.8402957736	4.52	2.06	9.92
2012-06-01	az.curr	1.9136794642	1.4803660273	2.3469929011	4.52	2.06	9.92
2012-07-01	az.curr	-1.8144181602	-2.2196709428	-1.4091653777	4.52	2.06	9.92
2012-08-01	az.curr	0.17628	0.1366290755	0.2159309245	4.52	2.06	9.92
2012-09-01	az.curr	0.361148	0.2799144392	0.4423815608	4.52	2.06	9.92
2012-10-01	az.curr	-1.7825162315	-2.1748570463	-1.3901754167	4.52	2.06	9.92
2012-11-01	az.curr	-1.3289766621	-1.6250368987	-1.0329164256	4.52	2.06	9.92
2012-12-01	az.curr	0.0279257114	0.018775498	0.0370759247	4.52	2.06	9.92
2013-01-01	az.curr	-6.7512366292	-7.9807704867	-5.5217027717	5.24	2.41	11.38
1999-12-01	ba.curr	-4.0800835	-4.6891142221	-3.4710527779	50.59	23.45	109.14
2000-01-01	ba.curr	4.7236960901	4.5745749057	4.8728172745	50.59	23.52	108.8
2000-02-01	ba.curr	-0.5480826698	-0.6722062771	-0.4239590625	50.59	23.52	108.8
2000-03-01	ba.curr	2.1417591144	1.9896461987	2.2938720301	50.59	23.52	108.8
2000-04-01	ba.curr	5.8473591543	5.7623275026	5.932390806	50.59	23.52	108.8
2000-05-01	ba.curr	-3.8421356309	-3.9689850378	-3.7152862239	50.59	23.52	108.8
2000-06-01	ba.curr	-2.4100320447	-2.4471295128	-2.3729345767	50.59	23.52	108.8
2000-07-01	ba.curr	3.2081206959	3.1913005177	3.224940874	50.59	23.52	108.8
2000-08-01	ba.curr	4.7386739332	4.6827617994	4.794586067	50.59	23.52	108.8
2000-09-01	ba.curr	0.3864045677	0.3657948632	0.4070142722	50.59	23.52	108.8
2000-10-01	ba.curr	3.8054656341	3.7935651919	3.8173660764	50.59	23.52	108.8
2000-11-01	ba.curr	-2.3751968178	-2.404116887	-2.3462767486	50.59	23.52	108.8
2000-12-01	ba.curr	-10.8047644382	-11.2462774946	-10.3632513817	50.59	23.52	108.8
2001-01-01	ba.curr	-0.1659301416	-0.2986894013	-0.0331708819	51.81	24.08	111.45
2001-02-01	ba.curr	0.7235945821	0.7007420291	0.7464471351	51.81	24.08	111.45
2001-03-01	ba.curr	6.9111455934	6.6424773086	7.1798138782	51.81	24.08	111.45
2001-04-01	ba.curr	-1.5301287328	-1.6053880203	-1.4548694452	51.81	24.08	111.45
2001-05-01	ba.curr	5.1727394002	5.1168478188	5.2286309815	51.81	24.08	111.45
2001-06-01	ba.curr	-1.3960317459	-1.53736909	-1.2546944017	51.81	24.08	111.45
2001-07-01	ba.curr	-4.3820982326	-4.5671972105	-4.1969992546	51.81	24.08	111.45
2001-08-01	ba.curr	-5.8741320299	-6.0967601272	-5.6515039327	51.81	24.08	111.45
2001-09-01	ba.curr	-1.5196433909	-1.7523239309	-1.2869628509	51.81	24.08	111.45
2001-10-01	ba.curr	-2.6631980745	-3.0975306147	-2.2288655343	51.81	24.08	111.45
2001-11-01	ba.curr	-4.3699481143	-5.0244291493	-3.7154670794	51.81	24.08	111.45
2001-12-01	ba.curr	-23.9718065008	-27.1611784991	-20.7824345026	51.81	24.08	111.45
2002-01-01	ba.curr	6.6892071862	6.2476891672	7.1307252051	39.81	18.48	85.77
2002-02-01	ba.curr	-1.9970471309	-2.1467255816	-1.8473686803	39.81	18.48	85.77
2002-03-01	ba.curr	-0.663778907	-0.8149608242	-0.5125969898	39.81	18.48	85.77
2002-04-01	ba.curr	1.4956617	1.2864571096	1.7048662904	39.81	18.48	85.77
2002-05-01	ba.curr	-7.6044274474	-7.7889083651	-7.4199465296	39.81	18.48	85.77
2002-06-01	ba.curr	-8.8330348874	-9.3938279217	-8.2722418531	39.81	18.48	85.77
2002-07-01	ba.curr	1.7498683693	1.575466246	1.9242704926	39.81	18.48	85.77
2002-08-01	ba.curr	-0.6816932661	-0.7348714359	-0.6285150963	39.81	18.48	85.77
2002-09-01	ba.curr	0.140165099	0.0685555427	0.2117746554	39.81	18.48	85.77
2002-10-01	ba.curr	1.7453021522	1.4380938144	2.05251049	39.81	18.48	85.77
2002-11-01	ba.curr	-0.0752663425	-0.2201559736	0.0696232886	39.81	18.48	85.77
2002-12-01	ba.curr	-11.9309992053	-12.9305260611	-10.9314723494	39.81	18.48	85.77
2003-01-01	ba.curr	-0.5876333191	-1.0571211627	-0.1181454755	29.53	13.69	63.69
2003-02-01	ba.curr	0.815822928	0.7341340094	0.8975118465	29.53	13.69	63.69
2003-03-01	ba.curr	-0.8699621996	-1.0765082508	-0.6634161485	29.53	13.69	63.69
2003-04-01	ba.curr	-3.1757927182	-3.2188268695	-3.132758567	29.53	13.69	63.69
2003-05-01	ba.curr	-8.7905874297	-9.0896814842	-8.4914933751	29.53	13.69	63.69
2003-06-01	ba.curr	3.2200279297	3.1208661626	3.3191896968	29.53	13.69	63.69
2003-07-01	ba.curr	-0.3981722114	-0.5378656246	-0.2584787982	29.53	13.69	63.69
2003-08-01	ba.curr	5.1867013594	5.148940344	5.2244623748	29.53	13.69	63.69
2003-09-01	ba.curr	-9.9588741819	-10.6747247213	-9.2430236425	29.53	13.69	63.69
2003-10-01	ba.curr	-4.1012985407	-4.3011861406	-3.9014109408	29.53	13.69	63.69
2003-11-01	ba.curr	-4.1078764714	-4.5100648011	-3.7056881416	29.53	13.69	63.69
2003-12-01	ba.curr	-10.0735030299	-10.7746066639	-9.3723993959	29.53	13.69	63.69
2004-01-01	ba.curr	1.5360017995	1.4147081878	1.6572954111	22.82	10.52	49.48
2004-02-01	ba.curr	-1.8013293584	-1.9350865276	-1.6675721893	22.82	10.52	49.48
2004-03-01	ba.curr	1.2896970415	0.944452567	1.6349415161	22.82	10.52	49.48
2004-04-01	ba.curr	3.4203355254	3.2027147343	3.6379563165	22.82	10.52	49.48
2004-05-01	ba.curr	-4.1633369737	-4.6266510483	-3.7000228992	22.82	10.52	49.48
2004-06-01	ba.curr	-0.8171741904	-0.9045763618	-0.729772019	22.82	10.52	49.48
2004-07-01	ba.curr	-0.4820216413	-0.7141504852	-0.2498927974	22.82	10.52	49.48
2004-08-01	ba.curr	-3.6995188452	-3.9075069184	-3.4915307721	22.82	10.52	49.48
2004-09-01	ba.curr	-0.5137664574	-0.8397848133	-0.1877481015	22.82	10.52	49.48
2004-10-01	ba.curr	-1.1186364	-1.3113693933	-0.9259034067	22.82	10.52	49.48
2004-11-01	ba.curr	-6.020748581	-6.257084367	-5.784412795	22.82	10.52	49.48
2004-12-01	ba.curr	-7.9325331617	-8.4709824363	-7.3940838872	22.82	10.52	49.48
2005-01-01	ba.curr	3.8146060083	3.4731619572	4.1560500595	22.71	10.5	49.09
2005-02-01	ba.curr	-1.2662065644	-1.3196056174	-1.2128075113	22.71	10.5	49.09
2005-03-01	ba.curr	3.681112106	3.4700856996	3.8921385123	22.71	10.5	49.09
2005-04-01	ba.curr	-0.7004551866	-0.8720275155	-0.5288828576	22.71	10.5	49.09
2005-05-01	ba.curr	7.7456675034	7.0924833329	8.3988516738	22.71	10.5	49.09
2005-06-01	ba.curr	1.3258114758	1.0568132737	1.5948096779	22.71	10.5	49.09
2005-07-01	ba.curr	-2.9185998669	-3.3116289905	-2.5255707433	22.71	10.5	49.09
2005-08-01	ba.curr	-3.6601536329	-4.2175369545	-3.1027703113	22.71	10.5	49.09
2005-09-01	ba.curr	1.9066251998	1.7336923854	2.0795580142	22.71	10.5	49.09
2005-10-01	ba.curr	-0.2145476509	-0.2399811702	-0.1891141317	22.71	10.5	49.09
2005-11-01	ba.curr	2.2312456357	2.2055853689	2.2569059025	22.71	10.5	49.09
2005-12-01	ba.curr	-2.7673323406	-3.1572625807	-2.3774021005	22.71	10.5	49.09
2006-01-01	ba.curr	-1.8116512	-2.1237461384	-1.4995562616	19.52	9	42.31
2006-02-01	ba.curr	0.1691832382	0.1609445506	0.1774219258	19.52	9	42.31
2006-03-01	ba.curr	-3.9027728452	-4.3331349853	-3.4724107051	19.52	9	42.31
2006-04-01	ba.curr	-5.1050926227	-5.5228445266	-4.6873407188	19.52	9	42.31
2006-05-01	ba.curr	-6.4707221285	-6.8744850771	-6.0669591799	19.52	9	42.31
2006-06-01	ba.curr	0.650047147	0.5478874203	0.7522068736	19.52	9	42.31
2006-07-01	ba.curr	-4.5836077024	-5.2269987655	-3.9402166393	19.52	9	42.31
2006-08-01	ba.curr	-1.4702813197	-1.7348608882	-1.2057017512	19.52	9	42.31
2006-09-01	ba.curr	-0.9777833271	-1.3816807849	-0.5738858694	19.52	9	42.31
2006-10-01	ba.curr	-1.3349900507	-1.4644551421	-1.2055249594	19.52	9	42.31
2006-11-01	ba.curr	-6.2429470338	-6.702699431	-5.7831946366	19.52	9	42.31
2006-12-01	ba.curr	-2.2162839955	-2.4347941678	-1.9977738231	19.52	9	42.31
2007-01-01	ba.curr	1.0773388	0.8479447272	1.3067328728	13.24	6.04	29
2007-02-01	ba.curr	-0.6374253015	-0.9175076553	-0.3573429477	13.24	6.04	29
2007-03-01	ba.curr	-2.3316845584	-2.6548153021	-2.0085538146	13.24	6.04	29
2007-04-01	ba.curr	-4.1152390287	-4.5666410065	-3.663837051	13.24	6.04	29
2007-05-01	ba.curr	1.2767973869	1.2550053729	1.298589401	13.24	6.04	29
2007-06-01	ba.curr	-1.6197709151	-1.9500341033	-1.2895077269	13.24	6.04	29
2007-07-01	ba.curr	-5.4319193676	-6.2045914514	-4.6592472837	13.24	6.04	29
2007-08-01	ba.curr	-0.8071954676	-0.9939640226	-0.6204269126	13.24	6.04	29
2007-09-01	ba.curr	-7.0607903589	-7.8526326492	-6.2689480687	13.24	6.04	29
2007-10-01	ba.curr	-3.7148726193	-4.0546363362	-3.3751089023	13.24	6.04	29
2007-11-01	ba.curr	-2.5739548975	-2.6449410442	-2.5029687509	13.24	6.04	29
2007-12-01	ba.curr	-2.0698177397	-2.6388063805	-1.5008290988	13.24	6.04	29
2008-01-01	ba.curr	-1.2602221215	-1.2685017684	-1.2519424747	13.69	6.32	29.65
2008-02-01	ba.curr	-3.1660132635	-3.2787084569	-3.0533180702	13.69	6.32	29.65
2008-03-01	ba.curr	-6.8643860621	-7.3918740398	-6.3368980843	13.69	6.32	29.65
2008-04-01	ba.curr	3.3352906415	3.0578567603	3.6127245227	13.69	6.32	29.65
2008-05-01	ba.curr	1.0104589	0.848786748	1.172131052	13.69	6.32	29.65
2008-06-01	ba.curr	-2.5940007115	-2.8686309027	-2.3193705203	13.69	6.32	29.65
2008-07-01	ba.curr	-0.9100007462	-1.0940148024	-0.7259866901	13.69	6.32	29.65
2008-08-01	ba.curr	8.7585858953	8.2767235906	9.2404482001	13.69	6.32	29.65
2008-09-01	ba.curr	3.710365154	3.4276305465	3.9930997615	13.69	6.32	29.65
2008-10-01	ba.curr	24.1480873578	22.3482060311	25.9479686845	13.69	6.32	29.65
2008-11-01	ba.curr	0.5091315057	0.2391887336	0.7790742778	13.69	6.32	29.65
2008-12-01	ba.curr	-14.5062518816	-15.4417643611	-13.5707394021	13.69	6.32	29.65
2009-01-01	ba.curr	21.1919555947	19.1754588711	23.2084523182	26.52	12.23	57.5
2009-02-01	ba.curr	3.9005320858	3.4177909204	4.3832732513	26.52	12.23	57.5
2009-03-01	ba.curr	-8.7212829424	-9.4333933332	-8.0091725516	26.52	12.23	57.5
2009-04-01	ba.curr	1.7962804291	1.3666497481	2.2259111101	26.52	12.23	57.5
2009-05-01	ba.curr	-7.9782231326	-8.4380363318	-7.5184099335	26.52	12.23	57.5
2009-06-01	ba.curr	0.3190506942	0.2408627466	0.3972386418	26.52	12.23	57.5
2009-07-01	ba.curr	-9.4783108889	-11.030068483	-7.9265532948	26.52	12.23	57.5
2009-08-01	ba.curr	-4.1654123892	-4.7217290402	-3.6090957381	26.52	12.23	57.5
2009-09-01	ba.curr	-7.9942990595	-8.9330918046	-7.0555063144	26.52	12.23	57.5
2009-10-01	ba.curr	1.0295398424	0.6527061775	1.4063735072	26.52	12.23	57.5
2009-11-01	ba.curr	-0.3003477628	-0.4938920409	-0.1068034848	26.52	12.23	57.5
2009-12-01	ba.curr	7.0979999917	6.6590548244	7.536945159	26.52	12.23	57.5
2010-01-01	ba.curr	7.9658804191	7.2604384631	8.6713223751	19.65	9.14	42.25
2010-02-01	ba.curr	5.158352525	4.8412954832	5.4754095668	19.65	9.14	42.25
2010-03-01	ba.curr	-0.9289774961	-1.1386840975	-0.7192708947	19.65	9.14	42.25
2010-04-01	ba.curr	2.889387329	2.6654417184	3.1133329396	19.65	9.14	42.25
2010-05-01	ba.curr	14.4512860633	13.5506421682	15.3519299584	19.65	9.14	42.25
2010-06-01	ba.curr	3.082720619	2.7761834421	3.3892577958	19.65	9.14	42.25
2010-07-01	ba.curr	-12.9438166363	-13.8217737519	-12.0658595208	19.65	9.14	42.25
2010-08-01	ba.curr	1.2685037698	1.0493930467	1.487614493	19.65	9.14	42.25
2010-09-01	ba.curr	-12.1457311811	-12.76093076	-11.5305316022	19.65	9.14	42.25
2010-10-01	ba.curr	-4.8613559467	-5.3284273258	-4.3942845677	19.65	9.14	42.25
2010-11-01	ba.curr	11.407207413	10.7273744212	12.0870404047	19.65	9.14	42.25
2010-12-01	ba.curr	-5.3560270432	-5.6789815851	-5.0330725014	19.65	9.14	42.25
2011-01-01	ba.curr	-2.9433378851	-3.0307119193	-2.8559638509	18.74	8.71	40.3
2011-02-01	ba.curr	0.6880549179	0.6801253826	0.6959844533	18.74	8.71	40.3
2011-03-01	ba.curr	-4.318852267	-4.3644657386	-4.2732387954	18.74	8.71	40.3
2011-04-01	ba.curr	-8.1206428692	-8.5885103148	-7.6527754236	18.74	8.71	40.3
2011-05-01	ba.curr	7.3214342013	6.7563243028	7.8865440997	18.74	8.71	40.3
2011-06-01	ba.curr	-0.9595639258	-1.0281954218	-0.8909324298	18.74	8.71	40.3
2011-07-01	ba.curr	1.675381871	1.5895987154	1.7611650266	18.74	8.71	40.3
2011-08-01	ba.curr	-3.5271509682	-3.8781385536	-3.1761633828	18.74	8.71	40.3
2011-09-01	ba.curr	12.4074548914	11.6507186973	13.1641910856	18.74	8.71	40.3
2011-10-01	ba.curr	-5.9082814749	-6.2170362056	-5.5995267442	18.74	8.71	40.3
2011-11-01	ba.curr	7.0218165428	6.6018991717	7.4417339139	18.74	8.71	40.3
2011-12-01	ba.curr	3.6375352416	3.6035053546	3.6715651286	18.74	8.71	40.3
2012-01-01	ba.curr	-3.2328593273	-3.4871054268	-2.9786132278	21.24	9.88	45.65
2012-02-01	ba.curr	0.5257819466	0.2375629519	0.8140009412	21.24	9.88	45.65
2012-03-01	ba.curr	1.8072282749	1.6172939121	1.9971626377	21.24	9.88	45.65
2012-04-01	ba.curr	4.382821708	3.9204709776	4.8451724384	21.24	9.88	45.65
2012-05-01	ba.curr	14.3330416432	13.3243715193	15.341711767	21.24	9.88	45.65
2012-06-01	ba.curr	-5.2507733816	-5.6740305049	-4.8275162583	21.24	9.88	45.65
2012-07-01	ba.curr	5.0779694072	4.8242188604	5.3317199539	21.24	9.88	45.65
2012-08-01	ba.curr	-9.4079104042	-10.2647486668	-8.5510721417	21.24	9.88	45.65
2012-09-01	ba.curr	-5.9936302667	-6.3716544348	-5.6156060986	21.24	9.88	45.65
2012-10-01	ba.curr	-0.0856829742	-0.1398083485	-0.0315575999	21.24	9.88	45.65
2012-11-01	ba.curr	1.5430159188	1.4200913022	1.6659405354	21.24	9.88	45.65
2012-12-01	ba.curr	-8.6452318667	-9.3669494085	-7.9235143249	21.24	9.88	45.65
2013-01-01	ba.curr	3.7818181992	3.6202955283	3.9433408701	104.29	9.88	Inf
1995-02-01	bb.curr	1.4780583	1.1505763002	1.8055402998	176.59	80.65	386.64
1995-03-01	bb.curr	-4.3635389	-5.3303346246	-3.3967431754	176.59	80.65	386.64
1995-04-01	bb.curr	-2.7812925	-3.3975220695	-2.1650629305	176.59	80.65	386.64
1995-05-01	bb.curr	1.1884507	0.9251348268	1.4517665732	176.59	80.65	386.64
1995-06-01	bb.curr	-0.7981868	-0.975034905	-0.621338695	176.59	80.65	386.64
1995-07-01	bb.curr	1.6228621	1.2632970369	1.9824271631	176.59	80.65	386.64
1995-08-01	bb.curr	-5.8115769	-7.0992032576	-4.5239505424	176.59	80.65	386.64
1995-09-01	bb.curr	3.2033426	2.4936026387	3.9130825613	176.59	80.65	386.64
1995-10-01	bb.curr	0.5756834	0.4481336605	0.7032331395	176.59	80.65	386.64
1995-11-01	bb.curr	1.9477877	1.5162313729	2.3793440271	176.59	80.65	386.64
1995-12-01	bb.curr	-0.6339581	-0.7744193162	-0.4934968838	176.59	80.65	386.64
1996-01-01	bb.curr	0.5276528	0.4172002877	0.6381053123	163.36	74.7	357.25
1996-02-01	bb.curr	-4.2702304	-5.1641092454	-3.3763515546	163.36	74.7	357.25
1996-03-01	bb.curr	-5.2242528	-6.3178352589	-4.1306703411	163.36	74.7	357.25
1996-04-01	bb.curr	-3.6412944	-4.4035193221	-2.8790694779	163.36	74.7	357.25
1996-05-01	bb.curr	0.2842464	0.2247456658	0.3437471342	163.36	74.7	357.25
1996-06-01	bb.curr	-0.4688432	-0.5669852155	-0.3707011845	163.36	74.7	357.25
1996-07-01	bb.curr	0.2826128	0.2234540241	0.3417715759	163.36	74.7	357.25
1996-08-01	bb.curr	2.0763056	1.641676674	2.510934526	163.36	74.7	357.25
1996-09-01	bb.curr	-0.7628912	-0.9225856992	-0.6031967008	163.36	74.7	357.25
1996-10-01	bb.curr	1.1614896	0.9183572897	1.4046219103	163.36	74.7	357.25
1996-11-01	bb.curr	-0.3610256	-0.4365983715	-0.2854528285	163.36	74.7	357.25
1996-12-01	bb.curr	-1.1369856	-1.3749885366	-0.8989826634	163.36	74.7	357.25
1997-01-01	bb.curr	0.3255796	0.2545296637	0.3966295363	152.14	69.62	332.5
1997-02-01	bb.curr	-2.3840338	-2.9042919782	-1.8637756218	152.14	69.62	332.5
1997-03-01	bb.curr	-4.1975426	-5.1135555634	-3.2815296366	152.14	69.62	332.5
1997-04-01	bb.curr	-1.6065984	-1.9571999547	-1.2559968453	152.14	69.62	332.5
1997-05-01	bb.curr	0.5264044	0.4115292694	0.6412795306	152.14	69.62	332.5
1997-06-01	bb.curr	0.7941708	0.620862077	0.967479523	152.14	69.62	332.5
1997-07-01	bb.curr	2.5726874	2.0112600999	3.1341147001	152.14	69.62	332.5
1997-08-01	bb.curr	1.2901472	1.0086035273	1.5716908727	152.14	69.62	332.5
1997-09-01	bb.curr	0.2692878	0.2105221985	0.3280534015	152.14	69.62	332.5
1997-10-01	bb.curr	4.6919976	3.668081696	5.715913504	152.14	69.62	332.5
1997-11-01	bb.curr	2.5468236	1.9910404537	3.1026067463	152.14	69.62	332.5
1997-12-01	bb.curr	-1.0604158	-1.2918261064	-0.8290054936	152.14	69.62	332.5
1998-01-01	bb.curr	-12.914103	-15.5286414009	-10.2995645991	142.95	65.49	312.05
1998-02-01	bb.curr	-3.0777135	-3.7008152464	-2.4546117536	142.95	65.49	312.05
1998-03-01	bb.curr	0.1443795	0.1151489954	0.1736100046	142.95	65.49	312.05
1998-04-01	bb.curr	2.018454	1.6098057576	2.4271022424	142.95	65.49	312.05
1998-05-01	bb.curr	2.873295	2.2915790175	3.4550109825	142.95	65.49	312.05
1998-06-01	bb.curr	1.778298	1.4182707949	2.1383252051	142.95	65.49	312.05
1998-07-01	bb.curr	2.247174	1.7922200077	2.7021279923	142.95	65.49	312.05
1998-08-01	bb.curr	0.225861	0.180134072	0.271587928	142.95	65.49	312.05
1998-09-01	bb.curr	2.3200785	1.85036455	2.78979245	142.95	65.49	312.05
1998-10-01	bb.curr	-0.954906	-1.1482325056	-0.7615794944	142.95	65.49	312.05
1998-11-01	bb.curr	-2.9319045	-3.5254863309	-2.3383226691	142.95	65.49	312.05
1998-12-01	bb.curr	-6.1711515	-7.4205385131	-4.9217644869	142.95	65.49	312.05
1999-01-01	bb.curr	13.2818955	10.695779422	15.868011578	135.35	62.08	295.1
1999-02-01	bb.curr	0.6564475	0.528630696	0.784264304	135.35	62.08	295.1
1999-03-01	bb.curr	-1.307481	-1.5620604488	-1.0529015512	135.35	62.08	295.1
1999-04-01	bb.curr	-11.1839705	-13.3615998848	-9.0063411152	135.35	62.08	295.1
1999-05-01	bb.curr	-2.9140855	-3.4814866939	-2.3466843061	135.35	62.08	295.1
1999-06-01	bb.curr	0.1367035	0.11008598	0.16332102	135.35	62.08	295.1
1999-07-01	bb.curr	1.911142	1.5390237994	2.2832602006	135.35	62.08	295.1
1999-08-01	bb.curr	2.720535	2.1908199978	3.2502500022	135.35	62.08	295.1
1999-09-01	bb.curr	1.683754	1.3559104862	2.0115975138	135.35	62.08	295.1
1999-10-01	bb.curr	2.127702	1.7134174311	2.5419865689	135.35	62.08	295.1
1999-11-01	bb.curr	0.213853	0.1722137113	0.2554922887	135.35	62.08	295.1
1999-12-01	bb.curr	2.1967305	1.7690054012	2.6244555988	135.35	62.08	295.1
2000-01-01	bb.curr	-0.8512992	-1.0094698569	-0.6931285431	127.44	58.51	277.57
2000-02-01	bb.curr	-2.6048736	-3.0888568675	-2.1208903325	127.44	58.51	277.57
2000-03-01	bb.curr	-5.5461888	-6.576665894	-4.515711706	127.44	58.51	277.57
2000-04-01	bb.curr	-0.484272	-0.5742493198	-0.3942946802	127.44	58.51	277.57
2000-05-01	bb.curr	-2.8648512	-3.3971380813	-2.3325643187	127.44	58.51	277.57
2000-06-01	bb.curr	-15.2634888	-18.0994318503	-12.4275457497	127.44	58.51	277.57
2000-07-01	bb.curr	0.6996456	0.5696520511	0.8296391489	127.44	58.51	277.57
2000-08-01	bb.curr	0.3772224	0.3071348035	0.4473099965	127.44	58.51	277.57
2000-09-01	bb.curr	0.9150192	0.7450094221	1.0850289779	127.44	58.51	277.57
2000-10-01	bb.curr	4.2998256	3.5009217132	5.0987294868	127.44	58.51	277.57
2000-11-01	bb.curr	2.0912904	1.702730448	2.479850352	127.44	58.51	277.57
2000-12-01	bb.curr	-2.567916	-3.0450325773	-2.0907994227	127.44	58.51	277.57
2001-01-01	bb.curr	-3.832792	-4.5553164095	-3.1102675905	131.26	60.27	285.87
2001-02-01	bb.curr	-0.8781294	-1.0436666705	-0.7125921295	131.26	60.27	285.87
2001-03-01	bb.curr	-3.9535512	-4.6988400772	-3.2082623228	131.26	60.27	285.87
2001-04-01	bb.curr	-2.2406082	-2.6629880517	-1.8182283483	131.26	60.27	285.87
2001-05-01	bb.curr	-0.4436588	-0.5272934748	-0.3600241252	131.26	60.27	285.87
2001-06-01	bb.curr	1.778573	1.4432919812	2.1138540188	131.26	60.27	285.87
2001-07-01	bb.curr	0.6274228	0.5091465439	0.7456990561	131.26	60.27	285.87
2001-08-01	bb.curr	-0.2927098	-0.3478888902	-0.2375307098	131.26	60.27	285.87
2001-09-01	bb.curr	0.7232426	0.5869032337	0.8595819663	131.26	60.27	285.87
2001-10-01	bb.curr	0.2979602	0.2417913504	0.3541290496	131.26	60.27	285.87
2001-11-01	bb.curr	0.0997576	0.0809521702	0.1185630298	131.26	60.27	285.87
2001-12-01	bb.curr	-20.47656	-24.3366219139	-16.6164980861	131.26	60.27	285.87
2002-01-01	bb.curr	-0.7303544	-0.8805738307	-0.5801349693	133.52	61.25	291.06
2002-02-01	bb.curr	-2.062884	-2.48717837	-1.63858963	133.52	61.25	291.06
2002-03-01	bb.curr	-2.0268336	-2.443713117	-1.609954083	133.52	61.25	291.06
2002-04-01	bb.curr	-0.7797568	-0.9401373256	-0.6193762744	133.52	61.25	291.06
2002-05-01	bb.curr	-1.0120816	-1.2202467343	-0.8039164657	133.52	61.25	291.06
2002-06-01	bb.curr	1.6503072	1.310871704	1.989742696	133.52	61.25	291.06
2002-07-01	bb.curr	0.927964	0.7371001895	1.1188278105	133.52	61.25	291.06
2002-08-01	bb.curr	0.1041456	0.0827249134	0.1255662866	133.52	61.25	291.06
2002-09-01	bb.curr	1.8238832	1.4487465596	2.1990198404	133.52	61.25	291.06
2002-10-01	bb.curr	2.7692048	2.1996342347	3.3387753653	133.52	61.25	291.06
2002-11-01	bb.curr	2.9267584	2.3247821805	3.5287346195	133.52	61.25	291.06
2002-12-01	bb.curr	-0.580812	-0.7002735217	-0.4613504783	133.52	61.25	291.06
2003-01-01	bb.curr	1.611846	1.3880794455	1.8356125545	94.26	43.79	202.91
2003-02-01	bb.curr	-0.04713	-0.0536728817	-0.0405871183	94.26	43.79	202.91
2003-03-01	bb.curr	-1.1820204	-1.3461158733	-1.0179249267	94.26	43.79	202.91
2003-04-01	bb.curr	-1.2904194	-1.4695635013	-1.1112752987	94.26	43.79	202.91
2003-05-01	bb.curr	-0.7701042	-0.8770148872	-0.6631935128	94.26	43.79	202.91
2003-06-01	bb.curr	1.0905882	0.9391859172	1.2419904828	94.26	43.79	202.91
2003-07-01	bb.curr	-0.8841588	-1.0069032609	-0.7614143391	94.26	43.79	202.91
2003-08-01	bb.curr	-6.437958	-7.3317156418	-5.5442003582	94.26	43.79	202.91
2003-09-01	bb.curr	0.8634216	0.743556007	0.983287193	94.26	43.79	202.91
2003-10-01	bb.curr	1.3705404	1.1802733998	1.5608074002	94.26	43.79	202.91
2003-11-01	bb.curr	0.2252814	0.1940064254	0.2565563746	94.26	43.79	202.91
2003-12-01	bb.curr	-1.0170654	-1.1582607873	-0.8758700127	94.26	43.79	202.91
2004-01-01	bb.curr	-0.3467936	-0.4872038415	-0.2063833585	32.32	43.79	202.91
2004-02-01	bb.curr	-0.0058176	-0.0081730374	-0.0034621626	32.32	43.79	202.91
2004-03-01	bb.curr	-0.253712	-0.3564352429	-0.1509887571	32.32	43.79	202.91
2004-04-01	bb.curr	0.429856	0.2558153465	0.6038966535	32.32	43.79	202.91
2004-05-01	bb.curr	-0.0643168	-0.0903574692	-0.0382761308	32.32	43.79	202.91
2004-06-01	bb.curr	0.6276544	0.3735288743	0.8817799257	32.32	43.79	202.91
2004-07-01	bb.curr	0.84032	0.500090151	1.180549849	32.32	43.79	202.91
2004-08-01	bb.curr	1.0038592	0.5974153881	1.4103030119	32.32	43.79	202.91
2004-09-01	bb.curr	1.207152	0.7183987361	1.6959052639	32.32	43.79	202.91
2004-10-01	bb.curr	1.572368	0.9357456095	2.2089903905	32.32	43.79	202.91
2004-11-01	bb.curr	-0.3018688	-0.4240898304	-0.1796477696	32.32	43.79	202.91
2004-12-01	bb.curr	0.4195136	0.2496603908	0.5893668092	32.32	43.79	202.91
2005-01-01	bb.curr	-1.1938564	-1.4104012664	-0.9773115336	57.73	26.59	125.31
2005-02-01	bb.curr	0.0103914	0.0085065801	0.0122762199	57.73	26.59	125.31
2005-03-01	bb.curr	0.1760765	0.1441392736	0.2080137264	57.73	26.59	125.31
2005-04-01	bb.curr	0.1298925	0.106332251	0.153452749	57.73	26.59	125.31
2005-05-01	bb.curr	-0.1137281	-0.1343564069	-0.0930997931	57.73	26.59	125.31
2005-06-01	bb.curr	0.369472	0.3024561806	0.4364878194	57.73	26.59	125.31
2005-07-01	bb.curr	0.5790319	0.4740055456	0.6840582544	57.73	26.59	125.31
2005-08-01	bb.curr	0.8232298	0.6739101774	0.9725494226	57.73	26.59	125.31
2005-09-01	bb.curr	0.3937186	0.3223048675	0.4651323325	57.73	26.59	125.31
2005-10-01	bb.curr	2.8033688	2.2948862704	3.3118513296	57.73	26.59	125.31
2005-11-01	bb.curr	2.1487106	1.7589717254	2.5384494746	57.73	26.59	125.31
2005-12-01	bb.curr	-7.5158687	-8.8791170635	-6.1526203365	57.73	26.59	125.31
2006-01-01	bb.curr	0.4960035	0.3990438574	0.5929631426	49.65	22.76	108.33
2006-02-01	bb.curr	-0.563031	-0.673093297	-0.452968703	49.65	22.76	108.33
2006-03-01	bb.curr	-1.156845	-1.3829871094	-0.9307028906	49.65	22.76	108.33
2006-04-01	bb.curr	-1.212453	-1.4494654598	-0.9754405402	49.65	22.76	108.33
2006-05-01	bb.curr	0.1842015	0.1481934645	0.2202095355	49.65	22.76	108.33
2006-06-01	bb.curr	1.847973	1.4867279651	2.2092180349	49.65	22.76	108.33
2006-07-01	bb.curr	0.6697785	0.5388490126	0.8007079874	49.65	22.76	108.33
2006-08-01	bb.curr	0.073482	0.0591176085	0.0878463915	49.65	22.76	108.33
2006-09-01	bb.curr	-0.583884	-0.6980226784	-0.4697453216	49.65	22.76	108.33
2006-10-01	bb.curr	1.790379	1.4403925422	2.1403654578	49.65	22.76	108.33
2006-11-01	bb.curr	-3.093195	-3.6978582368	-2.4885317632	49.65	22.76	108.33
2006-12-01	bb.curr	-0.040713	-0.0486716493	-0.0327543507	49.65	22.76	108.33
2007-01-01	bb.curr	-0.4123832	-0.5007480202	-0.3240183798	45.02	20.52	98.75
2007-02-01	bb.curr	-0.4380446	-0.5319081044	-0.3441810956	45.02	20.52	98.75
2007-03-01	bb.curr	-2.3531954	-2.8574343903	-1.8489564097	45.02	20.52	98.75
2007-04-01	bb.curr	-2.5409288	-3.0853950065	-1.9964625935	45.02	20.52	98.75
2007-05-01	bb.curr	-0.4700088	-0.5707215427	-0.3692960573	45.02	20.52	98.75
2007-06-01	bb.curr	0.0783348	0.0615493429	0.0951202571	45.02	20.52	98.75
2007-07-01	bb.curr	0.0054024	0.0042447823	0.0065600177	45.02	20.52	98.75
2007-08-01	bb.curr	-0.2079924	-0.2525606827	-0.1634241173	45.02	20.52	98.75
2007-09-01	bb.curr	-0.1202034	-0.1459603945	-0.0944464055	45.02	20.52	98.75
2007-10-01	bb.curr	-0.0715818	-0.0869202349	-0.0562433651	45.02	20.52	98.75
2007-11-01	bb.curr	-0.5186304	-0.6297617022	-0.4074990978	45.02	20.52	98.75
2007-12-01	bb.curr	-2.0736212	-2.5179534727	-1.6292889273	45.02	20.52	98.75
2008-01-01	bb.curr	0.100579	0.0787474436	0.1224105564	43.73	19.96	95.82
2008-02-01	bb.curr	-0.6025994	-0.7333988988	-0.4717999012	43.73	19.96	95.82
2008-03-01	bb.curr	-2.66753	-3.2465408438	-2.0885191562	43.73	19.96	95.82
2008-04-01	bb.curr	-0.139936	-0.1703103393	-0.1095616607	43.73	19.96	95.82
2008-05-01	bb.curr	-0.1998461	-0.2432244534	-0.1564677466	43.73	19.96	95.82
2008-06-01	bb.curr	1.3783696	1.0791823574	1.6775568426	43.73	19.96	95.82
2008-07-01	bb.curr	0.2956148	0.2314490081	0.3597805919	43.73	19.96	95.82
2008-08-01	bb.curr	1.757946	1.376368362	2.139523638	43.73	19.96	95.82
2008-09-01	bb.curr	0.6345223	0.496793655	0.772250945	43.73	19.96	95.82
2008-10-01	bb.curr	2.5223464	1.9748489333	3.0698438667	43.73	19.96	95.82
2008-11-01	bb.curr	0.6358342	0.4978207956	0.7738476044	43.73	19.96	95.82
2008-12-01	bb.curr	0.6896221	0.5399335589	0.8393106411	43.73	19.96	95.82
2009-01-01	bb.curr	0.9315147824	0.8305161754	1.0325133893	45.87	20.85	100.92
2009-02-01	bb.curr	-0.3811797	-0.4706571439	-0.2917022561	45.87	20.85	100.92
2009-03-01	bb.curr	0.4215453	0.3225925071	0.5204980929	45.87	20.85	100.92
2009-04-01	bb.curr	0.3963168	0.3032861002	0.4893474998	45.87	20.85	100.92
2009-05-01	bb.curr	-0.2288913	-0.2826208361	-0.1751617639	45.87	20.85	100.92
2009-06-01	bb.curr	1.1568414	0.8852865101	1.4283962899	45.87	20.85	100.92
2009-07-01	bb.curr	1.3050015	0.9986677722	1.6113352278	45.87	20.85	100.92
2009-08-01	bb.curr	-74.9804755383	-76.1927818448	-73.7681692319	45.87	20.85	100.92
2009-09-01	bb.curr	66.7270864383	66.0020068871	67.4521659896	45.87	20.85	100.92
2009-10-01	bb.curr	2.3228568	1.7775935319	2.8681200681	45.87	20.85	100.92
2009-11-01	bb.curr	0.018348	0.0140410232	0.0226549768	45.87	20.85	100.92
2009-12-01	bb.curr	0.7917162	0.6058701493	0.9775622507	45.87	20.85	100.92
2010-01-01	bb.curr	0.5492806	0.3997788007	0.6987823993	40.93	18.45	90.78
2010-02-01	bb.curr	0.1616735	0.1176696172	0.2056773828	40.93	18.45	90.78
2010-03-01	bb.curr	-0.9802735	-1.2470818527	-0.7134651473	40.93	18.45	90.78
2010-04-01	bb.curr	0.8042745	0.5853691083	1.0231798917	40.93	18.45	90.78
2010-05-01	bb.curr	0.503439	0.366414251	0.640463749	40.93	18.45	90.78
2010-06-01	bb.curr	1.5451075	1.1245640631	1.9656509369	40.93	18.45	90.78
2010-07-01	bb.curr	0.331533	0.2412971897	0.4217688103	40.93	18.45	90.78
2010-08-01	bb.curr	-2.8384955	-3.6110699993	-2.0659210007	40.93	18.45	90.78
2010-09-01	bb.curr	0.315161	0.2293812791	0.4009407209	40.93	18.45	90.78
2010-10-01	bb.curr	1.997384	1.4537410935	2.5410269065	40.93	18.45	90.78
2010-11-01	bb.curr	-1.743618	-2.2181915208	-1.2690444792	40.93	18.45	90.78
2010-12-01	bb.curr	0.826786	0.6017534854	1.0518185146	40.93	18.45	90.78
2011-01-01	bb.curr	1.2709137	0.9210322882	1.6207951118	41.09	18.43	91.58
2011-02-01	bb.curr	-1.138193	-1.4515365211	-0.8248494789	41.09	18.43	91.58
2011-03-01	bb.curr	-0.6726433	-0.8578214025	-0.4874651975	41.09	18.43	91.58
2011-04-01	bb.curr	-0.3147494	-0.40139963	-0.22809917	41.09	18.43	91.58
2011-05-01	bb.curr	0.4269251	0.3093929995	0.5444572005	41.09	18.43	91.58
2011-06-01	bb.curr	0.899871	0.6521373137	1.1476046863	41.09	18.43	91.58
2011-07-01	bb.curr	0.7983787	0.5785857536	1.0181716464	41.09	18.43	91.58
2011-08-01	bb.curr	-0.8694644	-1.1088271764	-0.6301016236	41.09	18.43	91.58
2011-09-01	bb.curr	0.5407444	0.3918779474	0.6896108526	41.09	18.43	91.58
2011-10-01	bb.curr	0.4215834	0.3055218648	0.5376449352	41.09	18.43	91.58
2011-11-01	bb.curr	1.2322891	0.8930410062	1.5715371938	41.09	18.43	91.58
2011-12-01	bb.curr	-1.7487904	-2.2302308425	-1.2673499575	41.09	18.43	91.58
2012-01-01	bb.curr	-0.8021624	-0.9932433259	-0.6110814741	45.04	20.43	99.29
2012-02-01	bb.curr	0.864768	0.6587739642	1.0707620358	45.04	20.43	99.29
2012-03-01	bb.curr	-1.258868	-1.5587395261	-0.9589964739	45.04	20.43	99.29
2012-04-01	bb.curr	-1.105732	-1.3691254156	-0.8423385844	45.04	20.43	99.29
2012-05-01	bb.curr	2.3073992	1.7577599055	2.8570384945	45.04	20.43	99.29
2012-06-01	bb.curr	1.427768	1.0876632638	1.7678727362	45.04	20.43	99.29
2012-07-01	bb.curr	0.6458736	0.4920218045	0.7997253955	45.04	20.43	99.29
2012-08-01	bb.curr	0.0508952	0.0387715927	0.0630188073	45.04	20.43	99.29
2012-09-01	bb.curr	0.1873664	0.1427343589	0.2319984411	45.04	20.43	99.29
2012-10-01	bb.curr	1.1151904	0.8495439247	1.3808368753	45.04	20.43	99.29
2012-11-01	bb.curr	0.0617048	0.0470062672	0.0764033328	45.04	20.43	99.29
2012-12-01	bb.curr	-4.6981224	-5.8172493727	-3.5789954273	45.04	20.43	99.29
2013-01-01	bb.curr	9.992829	9.7792174764	10.2064405236	501.9	20.43	99.29
1996-11-01	bd.curr	5.777005	2.9465654834	8.6074445166	39.65	16.6	94.73
1996-12-01	bd.curr	-1.68116	-2.5048431538	-0.8574768462	39.65	16.6	94.73
1997-01-01	bd.curr	2.8296	1.9634951265	3.6957048735	21.6	9.66	48.29
1997-02-01	bd.curr	-3.8965717375	-5.3048185928	-2.4883248821	21.6	9.66	48.29
1997-03-01	bd.curr	5.3174499867	4.0103588914	6.6245410821	21.6	9.66	48.29
1997-04-01	bd.curr	-0.257584206	-0.6536123122	0.1384439003	21.6	9.66	48.29
1997-05-01	bd.curr	4.6656	3.2375186819	6.0936813181	21.6	9.66	48.29
1997-06-01	bd.curr	-4.2444	-5.5435573103	-2.9452426897	21.6	9.66	48.29
1997-07-01	bd.curr	4.0777302505	3.1435270549	5.0119334461	21.6	9.66	48.29
1997-08-01	bd.curr	-0.7430026246	-1.2811777139	-0.2048275352	21.6	9.66	48.29
1997-09-01	bd.curr	1.39536	0.9682579021	1.8224620979	21.6	9.66	48.29
1997-10-01	bd.curr	0.652976032	0.5452087844	0.7607432797	21.6	9.66	48.29
[truncated: 24,329 more rows]
